# Supplementary material for: tert-Butyl­dimethyl­silanol hemihydrate
Source: Acta Crystallogr Sect E Struct Rep Online. 2008 May 30;64(Pt 6):o1174. doi: 10.1107/S1600536808015444 (PMC2961358; doi:10.1107/S1600536808015444)
Supplement: Supplementary file 1 [file e-64-o1174-sup1.cif]

##############################################################################
###                                                                        ###
###        Electronic paper (Acta Crystallographica Section E)             ###
###                                                                        ###
##############################################################################
#                                                                            #
# This CIF contains the data in a paper accepted for publication in Acta     #
# Crystallographica Section E. It conforms to the requirements of Notes      #
# for Authors for Section E, and has been peer reviewed under the auspices   #
# of the IUCr Commission on Journals.                                        #
#                                                                            #
# Full details of the Crystallographic Information File format               #
# are given in the paper "The Crystallographic Information File (CIF):       #
# a New Standard Archive File for Crystallography" by S. R. Hall, F. H.      #
# Allen and I. D. Brown [Acta Cryst. (1991), A47, 655-685].                  #
#                                                                            #
# The current version of the core CIF dictionary is obtainable from          #
# ftp://ftp.iucr.org/pub/cif_core.dic. The current version number is 2.4.    #
#                                                                            #
# Software is freely available for graphical display of the structure(s) in  #
# this CIF.  For information consult the CIF home page http://www.iucr.org/  #
# cif/home.html                                                              #
#                                                                            #
# This file may be used for bona fide research purposes within the           #
# scientific community so long as proper attribution is given to the journal # 
# article from which it was obtained.                                        #
#                                                                            #
##############################################################################
                                             
data_I
_audit_creation_method     SHELXL-97
_chemical_name_systematic
;
<i>tert</i>-Butyldimethylsilanol hemihydrate
;
_chemical_name_common     ?
_chemical_formula_moiety     'C6 H16 O Si, 0.5(H2 O)'
_chemical_formula_sum     'C6 H17 O1.5 Si1'
_chemical_formula_iupac     'C6 H16 O Si, 0.5H2 O'
_chemical_formula_weight     141.29
_chemical_melting_point     ?
_symmetry_cell_setting     monoclinic
_symmetry_space_group_name_H-M     'P 21/c'
loop_
    _symmetry_equiv_pos_as_xyz
    'x, y, z'
    '-x, y+1/2, -z+1/2'
    '-x, -y, -z'
    'x, -y-1/2, z-1/2'
_cell_length_a     7.7078(18)
_cell_length_b     22.119(5)
_cell_length_c     11.058(3)
_cell_angle_alpha     90.00
_cell_angle_beta     90.307(4)
_cell_angle_gamma     90.00
_cell_volume     1885.2(8)
_cell_formula_units_Z     8
_cell_measurement_reflns_used     5333
_cell_measurement_theta_min     2.60
_cell_measurement_theta_max     29.37
_cell_measurement_temperature     100(2)
_exptl_crystal_description     block
_exptl_crystal_colour     colourless
_exptl_crystal_size_max     1.00
_exptl_crystal_size_mid     1.00
_exptl_crystal_size_min     0.80
_exptl_crystal_density_diffrn     0.996
_exptl_crystal_density_meas     ?
_exptl_crystal_density_method     'not measured'
_exptl_crystal_F_000     632
_exptl_absorpt_coefficient_mu     0.186
_exptl_absorpt_correction_type     multi-scan
_exptl_absorpt_process_details     '(SADABS; Sheldrick, 2000)'
_exptl_absorpt_correction_T_min     0.5193
_exptl_absorpt_correction_T_max     0.8654
_exptl_special_details
;
;
_diffrn_ambient_temperature     100(2)
_diffrn_radiation_type     MoK\a
_diffrn_radiation_wavelength     0.71073
_diffrn_radiation_source     'fine-focus sealed tube'
_diffrn_radiation_monochromator     graphite
_diffrn_measurement_device_type     'Bruker SMART APEX detector'
_diffrn_measurement_method     '\f and \w'
_diffrn_detector_area_resol_mean     ?
_diffrn_reflns_number     15971
_diffrn_reflns_av_R_equivalents     0.0538
_diffrn_reflns_av_sigmaI/netI     0.0514
_diffrn_reflns_theta_min     0.92
_diffrn_reflns_theta_max     27.00
_diffrn_reflns_theta_full     27.00
_diffrn_measured_fraction_theta_max     0.996
_diffrn_measured_fraction_theta_full     0.996
_diffrn_reflns_limit_h_min     -9
_diffrn_reflns_limit_h_max     9
_diffrn_reflns_limit_k_min     -28
_diffrn_reflns_limit_k_max     28
_diffrn_reflns_limit_l_min     -14
_diffrn_reflns_limit_l_max     14
_diffrn_standards_number     0
_diffrn_standards_interval_count     .
_diffrn_standards_interval_time     .
_diffrn_standards_decay_%     ?
_refine_special_details
;
Refinement of <i>F</i>^2^ against ALL reflections. The weighted <i>R</i>-factor
<i>wR</i> and goodness of fit <i>S</i> are based on <i>F</i>^2^, conventional
<i>R</i>-factors <i>R</i> are based on <i>F</i>, with <i>F</i> set to zero for
negative <i>F</i>^2^. The threshold expression of <i>F</i>^2^ >
\s(<i>F</i>^2^) is used only for calculating <i>R</i>-factors(gt) <i>etc</i>.
and is not relevant to the choice of reflections for refinement.
<i>R</i>-factors based on <i>F</i>^2^ are statistically about twice as large
as those based on <i>F</i>, and <i>R</i>- factors based on ALL data will be
even larger.
;
_reflns_number_total     4093
_reflns_number_gt     3529
_reflns_threshold_expression     I>2\s(I)
_refine_ls_structure_factor_coef     Fsqd
_refine_ls_matrix_type     full
_refine_ls_R_factor_all     0.0655
_refine_ls_R_factor_gt     0.0550
_refine_ls_wR_factor_gt     0.1408
_refine_ls_wR_factor_ref     0.1487
_refine_ls_goodness_of_fit_ref     1.050
_refine_ls_restrained_S_all     1.049
_refine_ls_number_reflns     4093
_refine_ls_number_parameters     181
_refine_ls_number_restraints     6
_refine_ls_hydrogen_treatment     mixed
_refine_ls_weighting_scheme     calc
_refine_ls_weighting_details
         'calc w=1/[\s^2^(Fo^2^)+(0.0859P)^2^+1.0972P] where P=(Fo^2^+2Fc^2^)/3'
_atom_sites_solution_hydrogens     geom
_atom_sites_solution_primary     direct
_atom_sites_solution_secondary     difmap
_refine_ls_shift/su_max     0.040
_refine_ls_shift/su_mean     0.001
_refine_diff_density_max     0.545
_refine_diff_density_min     -0.487
_refine_ls_extinction_method     none
_refine_ls_extinction_coef     ?
loop_
    _atom_type_symbol
    _atom_type_description
    _atom_type_scat_dispersion_real
    _atom_type_scat_dispersion_imag
    _atom_type_scat_source
    'C' 'C' 0.0033 0.0016
                         'International Tables Vol C Tables 4.2.6.8 and 6.1.1.4'
    'H' 'H' 0.0000 0.0000
                         'International Tables Vol C Tables 4.2.6.8 and 6.1.1.4'
    'O' 'O' 0.0106 0.0060
                         'International Tables Vol C Tables 4.2.6.8 and 6.1.1.4'
    'Si' 'Si' 0.0817 0.0704
                         'International Tables Vol C Tables 4.2.6.8 and 6.1.1.4'
_computing_data_collection     'SMART (Bruker, 2001)'
_computing_cell_refinement     'SAINT (Bruker, 2001)'
_computing_data_reduction     'SAINT (Bruker, 2001)'
_computing_structure_solution     'SHELXS97 (Sheldrick, 2008)'
_computing_structure_refinement     'SHELXL97 (Sheldrick, 2008)'
_computing_molecular_graphics     'SHELXTL (Sheldrick, 2008)'
_computing_publication_material     'SHELXTL (Sheldrick, 2008)'
loop_
    _atom_site_type_symbol
    _atom_site_label
    _atom_site_fract_x
    _atom_site_fract_y
    _atom_site_fract_z
    _atom_site_U_iso_or_equiv
    _atom_site_adp_type
    _atom_site_calc_flag
    _atom_site_refinement_flags
    _atom_site_occupancy
    _atom_site_disorder_assembly
    _atom_site_disorder_group
    Si Si1 0.08637(10) 0.59717(3) 1.24126(7) 0.01975(18) Uani d . 1 . .
    O O1 0.0393(3) 0.56062(9) 1.1151(2) 0.0313(5) Uani d P 1 A 1
    H H1O1 -0.0509 0.5399 1.1251 0.047 Uiso calc PR 0.50 A 1
    H H2O1 0.1314 0.5488 1.0825 0.047 Uiso calc PR 0.50 A 2
    C C1 0.0225(5) 0.55098(15) 1.3734(3) 0.0408(8) Uani d . 1 A .
    H H1A -0.1001 0.5398 1.3660 0.061 Uiso calc R 1 . .
    H H1B 0.0400 0.5744 1.4477 0.061 Uiso calc R 1 . .
    H H1C 0.0937 0.5143 1.3766 0.061 Uiso calc R 1 . .
    C C2 0.3243(4) 0.60908(15) 1.2437(3) 0.0350(7) Uani d . 1 A .
    H H2A 0.3834 0.5699 1.2401 0.052 Uiso calc R 1 . .
    H H2B 0.3575 0.6301 1.3184 0.052 Uiso calc R 1 . .
    H H2C 0.3580 0.6336 1.1738 0.052 Uiso calc R 1 . .
    C C3 -0.0367(4) 0.67096(12) 1.2379(2) 0.0227(5) Uani d . 1 A .
    C C4 -0.0021(5) 0.70679(15) 1.3542(3) 0.0385(8) Uani d . 1 . .
    H H4A 0.1224 0.7151 1.3616 0.058 Uiso calc R 1 A .
    H H4B -0.0405 0.6831 1.4240 0.058 Uiso calc R 1 . .
    H H4C -0.0661 0.7451 1.3512 0.058 Uiso calc R 1 . .
    C C5 0.0191(6) 0.70852(15) 1.1297(3) 0.0471(10) Uani d . 1 . .
    H H5A -0.0453 0.7467 1.1288 0.071 Uiso calc R 1 A .
    H H5B -0.0051 0.6861 1.0550 0.071 Uiso calc R 1 . .
    H H5C 0.1437 0.7169 1.1355 0.071 Uiso calc R 1 . .
    C C6 -0.2315(4) 0.65768(16) 1.2285(3) 0.0425(8) Uani d . 1 . .
    H H6A -0.2677 0.6336 1.2984 0.064 Uiso calc R 1 A .
    H H6B -0.2553 0.6351 1.1541 0.064 Uiso calc R 1 . .
    H H6C -0.2961 0.6958 1.2271 0.064 Uiso calc R 1 . .
    Si Si2 0.41635(10) 0.62186(3) 0.80713(7) 0.02124(19) Uani d . 1 . .
    O O2 0.4716(3) 0.56071(10) 0.8832(2) 0.0345(5) Uani d P 1 B 1
    H H1O2 0.5780 0.5619 0.8996 0.052 Uiso calc PR 0.50 B 1
    H H2O2 0.3931 0.5346 0.8761 0.052 Uiso calc PR 0.50 B 2
    C C7 0.4726(5) 0.68968(15) 0.8981(3) 0.0402(8) Uani d . 1 B .
    H H7A 0.3994 0.6911 0.9703 0.060 Uiso calc R 1 . .
    H H7B 0.4531 0.7261 0.8496 0.060 Uiso calc R 1 . .
    H H7C 0.5948 0.6876 0.9225 0.060 Uiso calc R 1 . .
    C C8 0.1783(4) 0.61756(15) 0.7803(3) 0.0381(8) Uani d . 1 B .
    H H8A 0.1509 0.5805 0.7356 0.057 Uiso calc R 1 . .
    H H8B 0.1407 0.6528 0.7332 0.057 Uiso calc R 1 . .
    H H8C 0.1179 0.6172 0.8581 0.057 Uiso calc R 1 . .
    C C9 0.5397(4) 0.62185(11) 0.6618(2) 0.0226(6) Uani d . 1 B .
    C C10 0.4979(5) 0.56497(14) 0.5889(3) 0.0379(8) Uani d . 1 . .
    H H10A 0.5657 0.5650 0.5142 0.057 Uiso calc R 1 B .
    H H10B 0.3739 0.5643 0.5690 0.057 Uiso calc R 1 . .
    H H10C 0.5274 0.5291 0.6369 0.057 Uiso calc R 1 . .
    C C11 0.7347(4) 0.62329(15) 0.6898(3) 0.0375(8) Uani d . 1 . .
    H H11A 0.7654 0.5886 0.7407 0.056 Uiso calc R 1 B .
    H H11B 0.7634 0.6608 0.7325 0.056 Uiso calc R 1 . .
    H H11C 0.7998 0.6214 0.6140 0.056 Uiso calc R 1 . .
    C C12 0.4920(5) 0.67741(14) 0.5854(3) 0.0364(7) Uani d . 1 . .
    H H12A 0.5209 0.7143 0.6303 0.055 Uiso calc R 1 B .
    H H12B 0.3673 0.6769 0.5674 0.055 Uiso calc R 1 . .
    H H12C 0.5572 0.6766 0.5096 0.055 Uiso calc R 1 . .
    O O3 0.2501(2) 0.48396(9) 0.99424(19) 0.0261(4) Uani d D 1 . .
    H H1O3 0.190(7) 0.503(2) 1.043(5) 0.039 Uiso d PD 0.50 C 1
    H H2O3 0.316(7) 0.506(2) 0.956(5) 0.039 Uiso d PD 0.50 D 1
    H H3O3 0.327(6) 0.464(2) 1.026(6) 0.039 Uiso d PD 0.50 E 2
    H H4O3 0.172(6) 0.464(2) 0.963(6) 0.039 Uiso d PD 0.50 F 2
loop_
    _atom_site_aniso_label
    _atom_site_aniso_U_11
    _atom_site_aniso_U_22
    _atom_site_aniso_U_33
    _atom_site_aniso_U_12
    _atom_site_aniso_U_13
    _atom_site_aniso_U_23
    Si1 0.0189(3) 0.0196(3) 0.0207(3) -0.0005(3) -0.0001(3) 0.0000(3)
    O1 0.0248(11) 0.0336(12) 0.0354(11) -0.0016(8) 0.0018(9) -0.0151(9)
    C1 0.050(2) 0.0316(17) 0.0408(18) 0.0045(14) 0.0121(16) 0.0115(14)
    C2 0.0251(16) 0.0441(18) 0.0357(17) 0.0006(13) -0.0040(13) -0.0035(14)
    C3 0.0275(14) 0.0209(13) 0.0198(12) -0.0004(10) 0.0043(10) -0.0001(10)
    C4 0.055(2) 0.0293(16) 0.0317(16) -0.0003(14) 0.0047(15) -0.0066(13)
    C5 0.077(3) 0.0299(17) 0.0342(17) 0.0152(17) 0.0179(18) 0.0108(14)
    C6 0.0287(17) 0.0419(18) 0.057(2) 0.0116(14) -0.0020(15) -0.0126(16)
    Si2 0.0187(4) 0.0208(3) 0.0242(4) -0.0002(3) -0.0008(3) 0.0022(3)
    O2 0.0254(11) 0.0366(12) 0.0415(12) 0.0014(9) 0.0020(10) 0.0170(10)
    C7 0.053(2) 0.0360(17) 0.0315(16) -0.0072(15) 0.0082(15) -0.0135(14)
    C8 0.0212(15) 0.0394(18) 0.054(2) 0.0025(12) -0.0009(14) 0.0073(15)
    C9 0.0282(14) 0.0184(12) 0.0211(13) 0.0008(10) 0.0008(11) -0.0017(10)
    C10 0.053(2) 0.0259(16) 0.0349(17) 0.0045(14) -0.0021(15) -0.0099(13)
    C11 0.0272(16) 0.0475(19) 0.0379(17) -0.0007(13) 0.0123(14) 0.0009(14)
    C12 0.055(2) 0.0263(15) 0.0279(15) 0.0023(14) 0.0011(15) 0.0053(12)
    O3 0.0188(11) 0.0259(10) 0.0334(11) 0.0004(8) -0.0024(9) -0.0003(9)
_geom_special_details
;
All e.s.d.'s (except the e.s.d. in the dihedral angle between two l.s. planes)
are estimated using the full covariance matrix. The cell e.s.d.'s are taken
into account individually in the estimation of e.s.d.'s in distances, angles
and torsion angles; correlations between e.s.d.'s in cell parameters are only
used when they are defined by crystal symmetry. An approximate (isotropic)
treatment of cell e.s.d.'s is used for estimating e.s.d.'s involving l.s.
planes.
;
loop_
    _geom_bond_atom_site_label_1
    _geom_bond_atom_site_label_2
    _geom_bond_site_symmetry_2
    _geom_bond_distance
    _geom_bond_publ_flag
    Si1 O1 . 1.651(2) ?
    Si1 C1 . 1.852(3) ?
    Si1 C2 . 1.853(3) ?
    Si1 C3 . 1.888(3) ?
    O1 H1O1 . 0.8400 ?
    O1 H2O1 . 0.8400 ?
    C1 H1A . 0.9800 ?
    C1 H1B . 0.9800 ?
    C1 H1C . 0.9800 ?
    C2 H2A . 0.9800 ?
    C2 H2B . 0.9800 ?
    C2 H2C . 0.9800 ?
    C3 C5 . 1.521(4) ?
    C3 C4 . 1.532(4) ?
    C3 C6 . 1.533(4) ?
    C4 H4A . 0.9800 ?
    C4 H4B . 0.9800 ?
    C4 H4C . 0.9800 ?
    C5 H5A . 0.9800 ?
    C5 H5B . 0.9800 ?
    C5 H5C . 0.9800 ?
    C6 H6A . 0.9800 ?
    C6 H6B . 0.9800 ?
    C6 H6C . 0.9800 ?
    Si2 O2 . 1.648(2) ?
    Si2 C7 . 1.856(3) ?
    Si2 C8 . 1.859(3) ?
    Si2 C9 . 1.871(3) ?
    O2 H1O2 . 0.8400 ?
    O2 H2O2 . 0.8400 ?
    C7 H7A . 0.9800 ?
    C7 H7B . 0.9800 ?
    C7 H7C . 0.9800 ?
    C8 H8A . 0.9800 ?
    C8 H8B . 0.9800 ?
    C8 H8C . 0.9800 ?
    C9 C10 . 1.528(4) ?
    C9 C11 . 1.533(4) ?
    C9 C12 . 1.535(4) ?
    C10 H10A . 0.9800 ?
    C10 H10B . 0.9800 ?
    C10 H10C . 0.9800 ?
    C11 H11A . 0.9800 ?
    C11 H11B . 0.9800 ?
    C11 H11C . 0.9800 ?
    C12 H12A . 0.9800 ?
    C12 H12B . 0.9800 ?
    C12 H12C . 0.9800 ?
    O3 H1O3 . 0.824(19) ?
    O3 H2O3 . 0.82(2) ?
    O3 H3O3 . 0.822(19) ?
    O3 H4O3 . 0.815(19) ?
loop_
    _geom_angle_atom_site_label_1
    _geom_angle_atom_site_label_2
    _geom_angle_atom_site_label_3
    _geom_angle_site_symmetry_1
    _geom_angle_site_symmetry_3
    _geom_angle
    _geom_angle_publ_flag
    O1 Si1 C1 . . 109.79(15) ?
    O1 Si1 C2 . . 107.15(13) ?
    C1 Si1 C2 . . 109.53(17) ?
    O1 Si1 C3 . . 107.38(12) ?
    C1 Si1 C3 . . 110.88(14) ?
    C2 Si1 C3 . . 112.00(14) ?
    Si1 O1 H1O1 . . 109.5 ?
    Si1 O1 H2O1 . . 109.5 ?
    Si1 C1 H1A . . 109.5 ?
    Si1 C1 H1B . . 109.5 ?
    H1A C1 H1B . . 109.5 ?
    Si1 C1 H1C . . 109.5 ?
    H1A C1 H1C . . 109.5 ?
    H1B C1 H1C . . 109.5 ?
    Si1 C2 H2A . . 109.5 ?
    Si1 C2 H2B . . 109.5 ?
    H2A C2 H2B . . 109.5 ?
    Si1 C2 H2C . . 109.5 ?
    H2A C2 H2C . . 109.5 ?
    H2B C2 H2C . . 109.5 ?
    C5 C3 C4 . . 109.2(2) ?
    C5 C3 C6 . . 109.4(3) ?
    C4 C3 C6 . . 108.8(3) ?
    C5 C3 Si1 . . 110.1(2) ?
    C4 C3 Si1 . . 110.2(2) ?
    C6 C3 Si1 . . 109.13(19) ?
    C3 C4 H4A . . 109.5 ?
    C3 C4 H4B . . 109.5 ?
    H4A C4 H4B . . 109.5 ?
    C3 C4 H4C . . 109.5 ?
    H4A C4 H4C . . 109.5 ?
    H4B C4 H4C . . 109.5 ?
    C3 C5 H5A . . 109.5 ?
    C3 C5 H5B . . 109.5 ?
    H5A C5 H5B . . 109.5 ?
    C3 C5 H5C . . 109.5 ?
    H5A C5 H5C . . 109.5 ?
    H5B C5 H5C . . 109.5 ?
    C3 C6 H6A . . 109.5 ?
    C3 C6 H6B . . 109.5 ?
    H6A C6 H6B . . 109.5 ?
    C3 C6 H6C . . 109.5 ?
    H6A C6 H6C . . 109.5 ?
    H6B C6 H6C . . 109.5 ?
    O2 Si2 C7 . . 109.13(16) ?
    O2 Si2 C8 . . 106.94(13) ?
    C7 Si2 C8 . . 110.79(16) ?
    O2 Si2 C9 . . 107.90(12) ?
    C7 Si2 C9 . . 110.33(14) ?
    C8 Si2 C9 . . 111.62(16) ?
    Si2 O2 H1O2 . . 109.5 ?
    Si2 O2 H2O2 . . 109.5 ?
    Si2 C7 H7A . . 109.5 ?
    Si2 C7 H7B . . 109.5 ?
    H7A C7 H7B . . 109.5 ?
    Si2 C7 H7C . . 109.5 ?
    H7A C7 H7C . . 109.5 ?
    H7B C7 H7C . . 109.5 ?
    Si2 C8 H8A . . 109.5 ?
    Si2 C8 H8B . . 109.5 ?
    H8A C8 H8B . . 109.5 ?
    Si2 C8 H8C . . 109.5 ?
    H8A C8 H8C . . 109.5 ?
    H8B C8 H8C . . 109.5 ?
    C10 C9 C11 . . 109.1(3) ?
    C10 C9 C12 . . 108.6(3) ?
    C11 C9 C12 . . 109.0(3) ?
    C10 C9 Si2 . . 110.3(2) ?
    C11 C9 Si2 . . 109.2(2) ?
    C12 C9 Si2 . . 110.6(2) ?
    C9 C10 H10A . . 109.5 ?
    C9 C10 H10B . . 109.5 ?
    H10A C10 H10B . . 109.5 ?
    C9 C10 H10C . . 109.5 ?
    H10A C10 H10C . . 109.5 ?
    H10B C10 H10C . . 109.5 ?
    C9 C11 H11A . . 109.5 ?
    C9 C11 H11B . . 109.5 ?
    H11A C11 H11B . . 109.5 ?
    C9 C11 H11C . . 109.5 ?
    H11A C11 H11C . . 109.5 ?
    H11B C11 H11C . . 109.5 ?
    C9 C12 H12A . . 109.5 ?
    C9 C12 H12B . . 109.5 ?
    H12A C12 H12B . . 109.5 ?
    C9 C12 H12C . . 109.5 ?
    H12A C12 H12C . . 109.5 ?
    H12B C12 H12C . . 109.5 ?
    H1O3 O3 H2O3 . . 113(4) ?
    H1O3 O3 H3O3 . . 113(7) ?
    H2O3 O3 H3O3 . . 95(6) ?
    H1O3 O3 H4O3 . . 98(7) ?
    H2O3 O3 H4O3 . . 123(7) ?
    H3O3 O3 H4O3 . . 115(4) ?
loop_
    _geom_torsion_atom_site_label_1
    _geom_torsion_atom_site_label_2
    _geom_torsion_atom_site_label_3
    _geom_torsion_atom_site_label_4
    _geom_torsion_site_symmetry_1
    _geom_torsion_site_symmetry_2
    _geom_torsion_site_symmetry_3
    _geom_torsion_site_symmetry_4
    _geom_torsion
    _geom_torsion_publ_flag
    O1 Si1 C3 C5 . . . . -60.8(2) ?
    C1 Si1 C3 C5 . . . . 179.3(2) ?
    C2 Si1 C3 C5 . . . . 56.6(3) ?
    O1 Si1 C3 C4 . . . . 178.8(2) ?
    C1 Si1 C3 C4 . . . . 58.8(3) ?
    C2 Si1 C3 C4 . . . . -63.9(2) ?
    O1 Si1 C3 C6 . . . . 59.4(2) ?
    C1 Si1 C3 C6 . . . . -60.6(3) ?
    C2 Si1 C3 C6 . . . . 176.7(2) ?
    O2 Si2 C9 C10 . . . . 59.0(2) ?
    C7 Si2 C9 C10 . . . . 178.1(2) ?
    C8 Si2 C9 C10 . . . . -58.3(2) ?
    O2 Si2 C9 C11 . . . . -60.9(2) ?
    C7 Si2 C9 C11 . . . . 58.3(2) ?
    C8 Si2 C9 C11 . . . . -178.1(2) ?
    O2 Si2 C9 C12 . . . . 179.1(2) ?
    C7 Si2 C9 C12 . . . . -61.7(3) ?
    C8 Si2 C9 C12 . . . . 61.9(2) ?
loop_
    _geom_hbond_atom_site_label_D
    _geom_hbond_atom_site_label_H
    _geom_hbond_atom_site_label_A
    _geom_hbond_site_symmetry_A
    _geom_hbond_distance_DH
    _geom_hbond_distance_HA
    _geom_hbond_distance_DA
    _geom_hbond_angle_DHA
    O1 H1O1 O3 3_567 0.84 2.09 2.717(3) 131.3
    O1 H2O1 O3 . 0.84 1.96 2.706(3) 147.0
    O2 H1O2 O3 3_667 0.84 2.04 2.718(3) 137.8
    O2 H2O2 O3 . 0.84 2.05 2.707(3) 135.0
    O3 H1O3 O1 . 0.824(19) 1.91(3) 2.706(3) 163(6)
    O3 H4O3 O1 3_567 0.815(19) 1.92(2) 2.717(3) 164(6)
    O3 H2O3 O2 . 0.82(2) 1.89(2) 2.707(3) 173(6)
    O3 H3O3 O2 3_667 0.822(19) 1.92(2) 2.718(3) 164(6)
data_global
_journal_date_recd_electronic     2008-02-21
_journal_date_accepted     2008-05-22
_journal_name_full     'Acta Crystallographica, Section E'
_journal_year     2008
_journal_volume     64
_journal_issue      6
_journal_page_first     o1174
_journal_page_last     o1174
_journal_paper_category     QO
_journal_coeditor_code     KJ2088
_publ_contact_author_name     'Peter J. Rutledge'
_publ_contact_author_address
;
School of Chemistry F11
University of Sydney
NSW 2006
Australia
;
_publ_contact_author_email     p.rutledge@chem.usyd.edu.au
_publ_contact_author_fax     '+61293513329'
_publ_contact_author_phone     '+61293515020'
_publ_section_title
;
<i>tert</i>-Butyldimethylsilanol hemihydrate
;
loop_
    _publ_author_name
    _publ_author_footnote
    _publ_author_address
    'Barry, Sarah M.' .
;
Centre for Synthesis & Chemical Biology
University College Dublin
Belfield
Dublin 4
Ireland
;
    'Mueller-Bunz, Helge' .
;
School of Chemistry and Chemical Biology
University College Dublin
Belfield
Dublin 4
Ireland
;
    'Rutledge, Peter J.' .
;
School of Chemistry F11
University of Sydney
NSW 2006
Australia
;
