# Supplementary material for: tert-Butyl­dimethyl­silanol hemihydrate
Source: Acta Crystallogr Sect E Struct Rep Online. 2008 May 30;64(Pt 6):o1174. doi: 10.1107/S1600536808015444 (PMC2961358; doi:10.1107/S1600536808015444)
Supplement: Supplementary file 2 [file e-64-o1174-Isup2.hkl]

# 
# h,k,l, Fc-squared, Fo-squared, sigma(Fo-squared) and status flag 
# 
data_I
_shelx_title ' rut15 in P2(1)/c' 
_shelx_refln_list_code          4 
_shelx_F_calc_maximum      187.39 
_exptl_crystal_F_000       632.00 
_reflns_d_resolution_high  0.7828 
 
loop_ 
 _symmetry_equiv_pos_as_xyz 
 'x, y, z' 
 '-x, y+1/2, -z+1/2' 
 '-x, -y, -z' 
 'x, -y-1/2, z-1/2' 
 
_cell_length_a     7.7078 
_cell_length_b    22.1189 
_cell_length_c    11.0580 
_cell_angle_alpha  90.000 
_cell_angle_beta   90.307 
_cell_angle_gamma  90.000 
 
_shelx_F_squared_multiplier     1.000 
 
loop_ 
 _refln_index_h 
 _refln_index_k 
 _refln_index_l 
 _refln_F_squared_calc 
 _refln_F_squared_meas 
 _refln_F_squared_sigma 
 _refln_observed_status 
   1   0   0        1.01        2.99      3.92 o 
   2   0   0    21707.23    24546.41    772.66 o 
   3   0   0       30.59       34.38      4.24 o 
   4   0   0     4632.58     5588.10    178.41 o 
   5   0   0        6.50       16.41      5.00 o 
   6   0   0      871.68      826.81     49.11 o 
   7   0   0        9.06       -1.42      9.37 o 
   8   0   0       28.53       13.59     31.37 o 
   9   0   0        0.12        6.94     23.90 o 
   1   1   0      637.08      611.11     15.39 o 
   2   1   0       55.99       68.62      3.02 o 
   3   1   0     6740.58     7378.12    165.35 o 
   4   1   0       60.28       67.59      4.27 o 
   5   1   0       16.45       16.33      3.50 o 
   6   1   0       20.78       24.39      4.44 o 
   7   1   0        0.89        7.45      5.54 o 
   8   1   0        0.32       -3.72      8.68 o 
   9   1   0      404.83      406.31     30.72 o 
   0   2   0     1639.30     1658.90     53.55 o 
   1   2   0       70.61       63.04      2.89 o 
   2   2   0      408.45      353.04      9.09 o 
   3   2   0      117.80      116.19      4.52 o 
   4   2   0       13.18       19.68      3.14 o 
   5   2   0      283.43      297.68      9.83 o 
   6   2   0      265.47      298.62     11.67 o 
   7   2   0       60.31       61.66     12.36 o 
   8   2   0        0.09       -6.52      8.10 o 
   9   2   0        4.73       29.07     16.42 o 
   1   3   0     2819.97     2872.26     79.43 o 
   2   3   0      452.34      412.37     11.68 o 
   3   3   0     9767.85    10528.20    235.66 o 
   4   3   0      494.99      487.51     13.34 o 
   5   3   0      203.92      225.39      9.07 o 
   6   3   0       99.54      123.98      9.40 o 
   7   3   0       13.46        8.71      5.51 o 
   8   3   0        1.41        3.13      8.86 o 
   9   3   0      533.38      537.52     49.00 o 
   0   4   0    19336.33    21122.37    663.73 o 
   1   4   0     2939.57     3069.02     75.12 o 
   2   4   0        0.15        2.48      1.88 o 
   3   4   0      378.70      421.14     12.92 o 
   4   4   0     1125.24      963.22     23.79 o 
   5   4   0        0.75        1.80      3.08 o 
   6   4   0      970.89      985.48     32.16 o 
   7   4   0        6.84       12.11      6.45 o 
   8   4   0      474.66      411.62     60.71 o 
   9   4   0        0.34        7.50     14.82 o 
   1   5   0      182.31      190.28      5.75 o 
   2   5   0     1133.40     1122.00     32.56 o 
   3   5   0       12.26       34.74      3.98 o 
   4   5   0      765.37      794.75     25.29 o 
   5   5   0      987.71      974.50     31.03 o 
   6   5   0       46.79       55.88      8.95 o 
   7   5   0      358.03      324.53     15.34 o 
   8   5   0       54.27       61.41      9.38 o 
   9   5   0      399.42      421.04     30.74 o 
   0   6   0      712.25      753.78     25.04 o 
   1   6   0      713.94      689.62     16.40 o 
   2   6   0     2827.38     2867.60     80.14 o 
   3   6   0        1.84        1.33      3.10 o 
   4   6   0     1084.78     1121.80     34.35 o 
   5   6   0      566.68      565.95     20.29 o 
   6   6   0       39.24       63.91      7.75 o 
   7   6   0       77.54      113.98     10.17 o 
   8   6   0      227.03      243.86     14.87 o 
   9   6   0        0.06       14.33     12.64 o 
   1   7   0     4185.12     4577.85    102.66 o 
   2   7   0      283.35      301.45     10.67 o 
   3   7   0      785.83      712.31     22.47 o 
   4   7   0       91.50      103.62      7.36 o 
   5   7   0        8.73        3.12      6.46 o 
   6   7   0      130.51      173.02     11.20 o 
   7   7   0      485.45      475.68     19.75 o 
   8   7   0        0.45       -5.01      7.86 o 
   9   7   0      753.29      747.33     70.33 o 
   0   8   0      382.86      459.52     16.32 o 
   1   8   0      791.68      911.49     21.58 o 
   2   8   0    11280.40    12280.42    296.59 o 
   3   8   0       11.63       24.39      3.89 o 
   4   8   0     2126.54     2051.49     59.89 o 
   5   8   0      265.63      261.42     12.13 o 
   6   8   0     2002.77     2037.98     61.34 o 
   7   8   0      416.60      424.49     18.42 o 
   8   8   0      161.94      200.37     14.38 o 
   9   8   0        8.35       15.02     13.98 o 
   1   9   0     1418.96     1538.78     35.61 o 
   2   9   0      962.43      907.37     23.86 o 
   3   9   0       19.73       20.83      3.76 o 
   4   9   0      651.85      620.03     21.08 o 
   5   9   0      670.11      684.99     23.66 o 
   6   9   0       98.75      125.66      9.95 o 
   7   9   0       23.06       34.62      7.81 o 
   8   9   0      460.69      490.48     21.86 o 
   9   9   0       70.96       83.30     13.51 o 
   0  10   0     1393.35     1356.06     44.85 o 
   1  10   0      364.01      352.92      9.68 o 
   2  10   0       21.76       43.93      3.44 o 
   3  10   0       24.78       42.27      4.79 o 
   4  10   0      533.17      483.12     17.59 o 
   5  10   0      271.72      261.07     12.49 o 
   6  10   0      380.76      345.36     15.64 o 
   7  10   0       11.34       15.55      7.52 o 
   8  10   0       51.02       57.56     10.71 o 
   9  10   0       21.62       38.78     12.51 o 
   1  11   0      317.81      350.01      9.76 o 
   2  11   0        1.53        3.06      2.55 o 
   3  11   0     1067.17      961.12     29.81 o 
   4  11   0       66.90       74.28      6.61 o 
   5  11   0      121.98      128.98      9.63 o 
   6  11   0       87.86       98.45      9.61 o 
   7  11   0       61.61       50.84      8.70 o 
   8  11   0       22.80       13.84      9.91 o 
   9  11   0      646.59      678.61     29.31 o 
   0  12   0     2167.41     2341.07     76.10 o 
   1  12   0      776.57      875.68     21.46 o 
   2  12   0      474.84      454.00     15.70 o 
   3  12   0      124.58      155.40      8.36 o 
   4  12   0        0.12        5.20      4.44 o 
   5  12   0     1099.67     1127.50     36.31 o 
   6  12   0        1.43       10.67      6.73 o 
   7  12   0      923.65     1026.33     35.55 o 
   8  12   0       50.90       71.37     12.18 o 
   1  13   0      122.67      142.78      5.69 o 
   2  13   0      376.51      362.62     11.92 o 
   3  13   0        3.09        6.20      4.23 o 
   4  13   0      424.09      399.70     15.83 o 
   5  13   0      400.61      390.24     16.46 o 
   6  13   0      314.73      328.44     15.60 o 
   7  13   0      163.97      192.86     14.11 o 
   8  13   0      520.63      496.25     23.47 o 
   0  14   0      469.82      497.19     19.19 o 
   1  14   0        3.24       15.11      3.04 o 
   2  14   0        3.00        6.88      2.46 o 
   3  14   0       28.41       29.01      5.22 o 
   4  14   0      414.50      403.11     16.14 o 
   5  14   0      134.81      140.88      9.99 o 
   6  14   0      131.59      125.65     10.77 o 
   7  14   0       32.79       38.00      9.75 o 
   8  14   0      123.03      134.27     14.85 o 
   1  15   0      757.32      723.41     18.75 o 
   2  15   0      597.81      614.97     18.49 o 
   3  15   0       19.14       10.59      4.87 o 
   4  15   0      570.35      608.78     22.04 o 
   5  15   0      142.01      146.56     10.79 o 
   6  15   0       21.87       33.39      7.93 o 
   7  15   0        0.84        5.47      9.86 o 
   8  15   0       92.72      103.58     13.87 o 
   0  16   0     1868.34     1923.26     64.11 o 
   1  16   0     4147.85     3868.66     98.15 o 
   2  16   0      931.44      926.92     26.34 o 
   3  16   0      220.38      178.58     10.22 o 
   4  16   0      314.41      360.70     16.19 o 
   5  16   0      362.18      368.06     16.38 o 
   6  16   0       83.09       92.78     10.25 o 
   7  16   0      342.79      366.90     19.13 o 
   8  16   0        8.59        5.13     11.62 o 
   1  17   0      213.62      398.29     14.75 o 
   2  17   0      467.78      448.44     16.96 o 
   3  17   0        0.14        6.82      5.53 o 
   4  17   0      652.80      634.15     23.03 o 
   5  17   0       19.57       24.36      7.31 o 
   6  17   0       30.65       34.70      9.06 o 
   7  17   0       46.91       38.13     10.79 o 
   0  18   0     1506.05     1468.32     50.88 o 
   1  18   0        0.86       11.30      4.02 o 
   2  18   0      344.64      328.41     14.02 o 
   3  18   0        2.62        6.21      5.62 o 
   4  18   0       51.99       61.75      7.88 o 
   5  18   0       29.95       28.33      7.54 o 
   6  18   0       14.03       13.12      8.75 o 
   7  18   0        0.02      -14.40      9.60 o 
   1  19   0        9.42       11.63      6.02 o 
   2  19   0      684.24      708.96     24.45 o 
   3  19   0       69.80       77.09      8.17 o 
   4  19   0      603.32      637.93     23.54 o 
   5  19   0       78.15       92.15     10.30 o 
   6  19   0       14.74       14.06      9.17 o 
   7  19   0       50.70       52.28     11.88 o 
   0  20   0       62.22       74.46      8.20 o 
   1  20   0     2029.83     2044.41     60.33 o 
   2  20   0        3.79       31.60      6.49 o 
   3  20   0      162.50      181.20     11.66 o 
   4  20   0       20.70       23.98      7.42 o 
   5  20   0      293.54      277.49     15.59 o 
   6  20   0        3.12        5.38      9.11 o 
   2  21   0       82.69       83.43      8.57 o 
   3  21   0      151.08      146.14     10.79 o 
   4  21   0      188.35      202.88     13.11 o 
   5  21   0        6.17       10.64      8.60 o 
   6  21   0        0.19       -4.61      9.20 o 
   0  22   0      290.29      265.22     18.31 o 
   1  22   0      139.31      155.95     10.66 o 
   2  22   0        5.36       19.34      6.86 o 
   3  22   0        3.36       -0.43      6.63 o 
   4  22   0      144.55      164.83     12.51 o 
   5  22   0      237.54      227.68     15.60 o 
   6  22   0       18.96       10.79      9.69 o 
   1  23   0        3.38       24.14      6.92 o 
   2  23   0      523.70      538.19     27.12 o 
   3  23   0       91.52       86.63      9.69 o 
   4  23   0      444.90      435.26     23.59 o 
   5  23   0       94.39      101.63     12.26 o 
   0  24   0       22.58      -12.88     10.09 o 
   1  24   0       13.44       15.39      7.77 o 
   2  24   0       15.40       42.13      8.90 o 
   3  24   0       64.62       82.90      9.94 o 
   4  24   0        8.96       16.09      9.32 o 
   5  24   0      509.86      505.08     23.50 o 
   1  25   0        0.90       -6.52      6.81 o 
   2  25   0       13.56       23.41      8.38 o 
   3  25   0       90.76      108.39     11.49 o 
   4  25   0        1.76       -3.94     10.58 o 
   0  26   0      350.00      279.93     34.49 o 
   1  26   0      602.78      580.11     62.31 o 
   2  26   0      237.51      279.98     16.21 o 
   3  26   0       46.57       58.97     10.88 o 
   1  27   0       11.73       21.32     11.30 o 
   2  27   0      166.44      187.03     14.17 o 
   0  28   0      271.71      180.41     32.01 o 
   1  28   0       28.52       14.99     10.82 o 
  -9   1   1        1.71        2.74     15.01 o 
  -8   1   1      331.58      374.78     24.90 o 
  -7   1   1        3.75        7.15      4.72 o 
  -6   1   1      281.58      247.79     15.84 o 
  -5   1   1      130.62      150.97      7.94 o 
  -4   1   1     5275.54     5383.73    121.55 o 
  -3   1   1      168.25      178.68      6.18 o 
  -2   1   1      895.18      885.04     35.32 o 
  -1   1   1      243.31      236.78      6.56 o 
   0   1   1     1717.58     1755.05     43.24 o 
   1   1   1       85.59       92.23      5.75 o 
   2   1   1     2644.00     2600.61     77.07 o 
   3   1   1       79.91       86.28      7.48 o 
   4   1   1     4031.23     4435.85    101.13 o 
   5   1   1       49.10       51.09      6.37 o 
   6   1   1      274.82      369.50     12.51 o 
   7   1   1       12.02        2.06      7.16 o 
   8   1   1      299.95      302.47     34.10 o 
   9   1   1        0.53      -13.09     16.72 o 
  -9   2   1      116.36      118.40     20.11 o 
  -8   2   1        5.26        7.45      7.96 o 
  -7   2   1     1287.33     1322.40     47.13 o 
  -6   2   1       40.84       40.06      5.85 o 
  -5   2   1     1798.36     1687.04     43.52 o 
  -4   2   1      214.08      231.49      7.73 o 
  -3   2   1     5220.18     5893.52    132.66 o 
  -2   2   1      162.89      174.97      5.71 o 
  -1   2   1    26277.02    28969.76    696.48 o 
   0   2   1        0.74        5.48      2.15 o 
   1   2   1    35114.13    37948.66    935.80 o 
   2   2   1      193.03      206.81      6.72 o 
   3   2   1    11315.48    13756.60    330.58 o 
   4   2   1      358.61      394.40     11.47 o 
   5   2   1      631.02      729.25     45.99 o 
   6   2   1       50.69       53.92      7.17 o 
   7   2   1      835.58      872.37     30.19 o 
   8   2   1       10.77        4.97      9.96 o 
   9   2   1       82.53       92.51     20.36 o 
  -9   3   1       13.00       20.19     16.11 o 
  -8   3   1      516.77      522.76     31.28 o 
  -7   3   1       12.30       16.94      6.20 o 
  -6   3   1      304.89      248.13     10.28 o 
  -5   3   1      149.73       90.52      8.05 o 
  -4   3   1      559.19      461.45     72.09 o 
  -3   3   1      223.90      234.51      8.93 o 
  -2   3   1      561.41      545.99     14.62 o 
  -1   3   1      384.72      428.64     11.31 o 
   0   3   1      774.39      786.00     18.08 o 
   1   3   1      716.20      722.78     18.77 o 
   2   3   1      746.35      752.03     20.12 o 
   3   3   1      420.45      435.31     13.12 o 
   4   3   1     1799.08     1745.97     40.88 o 
   5   3   1      461.95      493.31     16.53 o 
   6   3   1      383.55      344.06     15.31 o 
   7   3   1       26.75       34.59      6.81 o 
   8   3   1      224.68      162.01     19.01 o 
   9   3   1        6.79       10.38     12.42 o 
  -9   4   1        0.42      -18.56     15.27 o 
  -8   4   1       39.21       50.76      9.61 o 
  -7   4   1      242.05      280.36     13.87 o 
  -6   4   1      187.90      213.17     11.62 o 
  -5   4   1      619.70      632.54     18.65 o 
  -4   4   1      685.02      710.80     19.86 o 
  -3   4   1      179.85      203.21      8.39 o 
  -2   4   1       55.02       63.74      3.77 o 
  -1   4   1      324.60      310.90      8.62 o 
   0   4   1       64.20       70.98      2.74 o 
   1   4   1      200.15      214.28      6.54 o 
   2   4   1       85.18       88.23      3.98 o 
   3   4   1      460.17      509.78     14.95 o 
   4   4   1      713.40      766.68     22.14 o 
   5   4   1      437.19      441.74     32.03 o 
   6   4   1      211.95      248.82     12.80 o 
   7   4   1       82.77       80.29     12.05 o 
   8   4   1       61.37       89.40     14.41 o 
   9   4   1        0.44      -17.96     11.97 o 
  -9   5   1        3.42       -0.03     11.75 o 
  -8   5   1      993.63     1081.29     41.71 o 
  -7   5   1        5.35        5.79      6.55 o 
  -6   5   1       26.02       10.12      5.40 o 
  -5   5   1      405.52      437.76     16.39 o 
  -4   5   1     2699.61     2596.64     74.75 o 
  -3   5   1      106.56      114.71      5.23 o 
  -2   5   1     2368.63     2340.11     57.79 o 
  -1   5   1     1367.69     1356.57     30.87 o 
   0   5   1      526.30      558.78     13.30 o 
   1   5   1      858.60      960.86     24.78 o 
   2   5   1      731.02      902.56     31.04 o 
   3   5   1       78.47       76.61      4.64 o 
   4   5   1     5312.74     5265.36    146.25 o 
   5   5   1      216.07      257.18     12.14 o 
   6   5   1       73.35       58.85      7.76 o 
   7   5   1        6.61       19.89      6.99 o 
   8   5   1      579.27      607.62     29.24 o 
   9   5   1        5.44       -5.65     13.37 o 
  -9   6   1       88.51      105.53     22.02 o 
  -8   6   1       25.36       28.15     10.09 o 
  -7   6   1      819.71      761.15     40.14 o 
  -6   6   1       98.11      111.84      9.15 o 
  -5   6   1     3063.20     2840.04     71.56 o 
  -4   6   1       62.48       54.71      4.27 o 
  -3   6   1      317.12      322.64     22.72 o 
  -2   6   1      422.88      457.94     12.73 o 
  -1   6   1     3900.02     4009.60     97.49 o 
   0   6   1     4804.10     5342.47    119.14 o 
   1   6   1     1353.50     1925.97     47.62 o 
   2   6   1      954.66      933.99     24.76 o 
   3   6   1      885.37      874.62     23.89 o 
   4   6   1      202.44      232.72     11.81 o 
   5   6   1     2809.15     2763.61     79.81 o 
   6   6   1       79.18       79.14      8.24 o 
   7   6   1     1714.96     1853.14     56.92 o 
   8   6   1       81.91      108.22     11.58 o 
   9   6   1       27.87       16.29     13.42 o 
  -9   7   1      169.68      197.75     24.09 o 
  -8   7   1       62.76       47.78      9.28 o 
  -7   7   1      132.06      166.01     11.69 o 
  -6   7   1      632.19      608.72     22.26 o 
  -5   7   1      125.84      101.27      8.05 o 
  -4   7   1       76.94      103.68      7.26 o 
  -3   7   1      848.49      787.76     21.27 o 
  -2   7   1     2278.72     2400.71     59.37 o 
  -1   7   1     1020.66     1044.28     26.55 o 
   0   7   1       20.67       26.42      2.15 o 
   1   7   1      834.80      903.22     21.26 o 
   2   7   1      696.72     1149.53     72.75 o 
   3   7   1     1006.62      943.96     25.86 o 
   4   7   1       91.28      119.23      6.61 o 
   5   7   1      356.10      360.46     15.07 o 
   6   7   1      279.77      281.81     27.01 o 
   7   7   1       63.29       86.02      9.45 o 
   8   7   1      174.36      217.29     15.10 o 
   9   7   1      151.45      180.76     19.06 o 
  -9   8   1       13.62        6.51     10.56 o 
  -8   8   1       24.05       43.11      9.37 o 
  -7   8   1      127.81      122.65     10.61 o 
  -6   8   1       98.98      123.89      9.85 o 
  -5   8   1     1568.33     1499.37     45.56 o 
  -4   8   1      425.36      409.96     15.15 o 
  -3   8   1      224.03      207.56      7.46 o 
  -2   8   1      545.63      557.58     15.48 o 
  -1   8   1      640.82      768.87     36.92 o 
   0   8   1      462.04      449.81     11.29 o 
   1   8   1     2065.81     1905.65     43.60 o 
   2   8   1      629.32      610.95     17.25 o 
   3   8   1       84.33       95.05      9.84 o 
   4   8   1      409.83      406.19     13.54 o 
   5   8   1      740.53      724.11     36.86 o 
   6   8   1       70.44       79.01      8.50 o 
   7   8   1      212.95      242.04     14.11 o 
   8   8   1       20.68       55.50     10.24 o 
   9   8   1       43.14       49.67     15.79 o 
  -9   9   1       48.02       45.77     12.49 o 
  -8   9   1      754.19      750.20     28.84 o 
  -7   9   1       15.25       20.45      7.14 o 
  -6   9   1      311.61      274.23     13.63 o 
  -5   9   1      228.39      223.96     11.43 o 
  -4   9   1     1064.07      985.88     31.03 o 
  -3   9   1       20.59       21.29      2.98 o 
  -2   9   1      357.70      366.44     11.14 o 
  -1   9   1      399.94      487.37     14.38 o 
   0   9   1      295.80      296.22      8.20 o 
   1   9   1      931.68      918.54     22.02 o 
   2   9   1      765.41      735.70     20.48 o 
   3   9   1        7.62       11.27      3.14 o 
   4   9   1     1217.11     1164.80     32.20 o 
   5   9   1       98.93      109.04      8.45 o 
   6   9   1      121.22      107.91     13.20 o 
   7   9   1        4.71        8.86      7.03 o 
   8   9   1      956.61     1033.15     36.32 o 
   9   9   1       62.02       85.02     16.85 o 
  -9  10   1      109.64      131.99     15.24 o 
  -8  10   1      102.31      104.49     12.27 o 
  -7  10   1      195.14      224.66     13.94 o 
  -6  10   1      887.11      898.08     30.62 o 
  -5  10   1      593.33      590.92     24.76 o 
  -4  10   1      301.47      287.92     12.33 o 
  -3  10   1      302.81      296.68     11.65 o 
  -2  10   1       89.93       92.23      5.45 o 
  -1  10   1        6.00       20.55      2.94 o 
   0  10   1     2272.90     2697.46     61.32 o 
   1  10   1       17.86       25.18      3.17 o 
   2  10   1      243.44      239.29      8.52 o 
   3  10   1      218.97      228.73      8.67 o 
   4  10   1       92.14       72.57     11.86 o 
   5  10   1      958.14      968.77     31.54 o 
   6  10   1      826.38      909.52     30.98 o 
   7  10   1      199.32      234.04     14.16 o 
   8  10   1      218.25      269.63     16.88 o 
   9  10   1       51.63       61.76     12.70 o 
  -9  11   1      394.20      430.55     23.15 o 
  -8  11   1       83.48       84.45     11.77 o 
  -7  11   1      338.95      361.49     16.99 o 
  -6  11   1       57.03       65.76      8.45 o 
  -5  11   1        3.27        6.25      5.69 o 
  -4  11   1       49.92       57.14      6.30 o 
  -3  11   1      938.18      885.26     27.80 o 
  -2  11   1      110.63      124.45      5.72 o 
  -1  11   1      547.03      561.87     15.68 o 
   0  11   1        1.60       18.44      3.63 o 
   1  11   1      241.64      285.58      9.50 o 
   2  11   1      297.93      292.11      9.90 o 
   3  11   1      713.70      720.38     20.76 o 
   4  11   1       54.19       54.26      6.10 o 
   5  11   1        9.06       19.35      7.22 o 
   6  11   1       36.66       42.01      7.95 o 
   7  11   1      337.46      346.13     17.21 o 
   8  11   1      168.50      197.91     15.25 o 
   9  11   1      477.40      530.47     34.89 o 
  -8  12   1       12.88       26.53     10.51 o 
  -7  12   1      193.37      226.48     14.47 o 
  -6  12   1       38.79       46.28      7.68 o 
  -5  12   1      698.62      656.78     28.37 o 
  -4  12   1      144.50      143.28      8.90 o 
  -3  12   1       61.22       75.24      6.13 o 
  -2  12   1      110.52       98.64      5.26 o 
  -1  12   1      415.34      392.77     17.84 o 
   0  12   1       87.92      101.23      4.64 o 
   1  12   1      128.86      170.35      7.36 o 
   2  12   1       53.47       73.55      4.90 o 
   3  12   1       54.40       72.42      5.39 o 
   4  12   1      259.37      230.66     11.01 o 
   5  12   1     1489.58     1371.33     38.11 o 
   6  12   1       64.76       77.57      8.99 o 
   7  12   1      193.95      213.14     14.21 o 
   8  12   1       15.29       24.91     10.68 o 
  -8  13   1      255.91      320.43     19.59 o 
  -7  13   1       26.13       22.23      9.59 o 
  -6  13   1       29.74       54.10      8.52 o 
  -5  13   1       25.10       26.45      6.64 o 
  -4  13   1      392.70      390.81     21.54 o 
  -3  13   1      744.81      694.65     23.03 o 
  -2  13   1      211.32      181.98      9.43 o 
  -1  13   1      159.47      177.27      6.92 o 
   0  13   1        3.37       11.10      2.60 o 
   1  13   1      175.14      182.92      6.63 o 
   2  13   1       74.17       90.68      9.78 o 
   3  13   1      498.81      496.83     15.60 o 
   4  13   1      937.90      842.16     27.67 o 
   5  13   1       11.06        5.81      5.83 o 
   6  13   1       11.44       14.89      6.84 o 
   7  13   1        9.78       12.46      8.44 o 
   8  13   1      155.38      166.67     21.38 o 
  -8  14   1       68.36       71.10     12.46 o 
  -7  14   1        3.16        2.62      8.61 o 
  -6  14   1     1176.24     1205.30     39.58 o 
  -5  14   1      338.18      332.43     15.81 o 
  -4  14   1      396.64      409.14     16.35 o 
  -3  14   1      645.18      677.94     22.97 o 
  -2  14   1      143.78      126.19      7.65 o 
  -1  14   1      683.34      844.89     37.42 o 
   0  14   1     4147.74     4391.19     99.64 o 
   1  14   1     2199.17     2107.00     61.52 o 
   2  14   1      427.08      346.27     11.92 o 
   3  14   1      901.69      874.68     25.11 o 
   4  14   1      121.82      112.75     14.88 o 
   5  14   1      534.35      497.09     19.45 o 
   6  14   1      893.47      914.92     31.69 o 
   7  14   1        1.08       -2.38      8.59 o 
   8  14   1       98.25      102.19     13.80 o 
  -8  15   1      117.32      104.59     13.89 o 
  -7  15   1      162.54      175.37     14.13 o 
  -6  15   1      124.72      117.13     10.56 o 
  -5  15   1        8.84        9.74      6.09 o 
  -4  15   1        6.56       12.28      5.71 o 
  -3  15   1      809.78      741.19     24.77 o 
  -2  15   1       90.07      104.17      7.32 o 
  -1  15   1      258.27      286.60      9.27 o 
   0  15   1      153.31      303.76     18.99 o 
   1  15   1      130.35      211.46      8.70 o 
   2  15   1      143.30      131.34      7.14 o 
   3  15   1      796.91      734.21     24.62 o 
   4  15   1       20.60       20.86      6.19 o 
   5  15   1       15.65       17.34      6.72 o 
   6  15   1      146.33      147.39     11.72 o 
   7  15   1      118.73      116.30     12.47 o 
   8  15   1      163.50      188.20     16.59 o 
  -8  16   1       11.04       10.79     11.76 o 
  -7  16   1       66.40       54.86     10.90 o 
  -6  16   1        2.37        1.38      7.32 o 
  -5  16   1      234.71      231.48     13.18 o 
  -4  16   1        9.39        9.87      6.76 o 
  -3  16   1      230.20      204.48     10.96 o 
  -2  16   1        1.29        1.63      3.54 o 
  -1  16   1      254.53      280.74     13.35 o 
   0  16   1        0.05        8.03      3.26 o 
   1  16   1      727.82      669.90     27.47 o 
   2  16   1        1.14        3.89      3.13 o 
   3  16   1       77.95       89.54      7.81 o 
   4  16   1       30.22       42.40      7.01 o 
   5  16   1       99.45      108.57      9.66 o 
   6  16   1        6.78       11.45      7.89 o 
   7  16   1      199.68      216.24     15.49 o 
   8  16   1       10.56        8.87     11.63 o 
  -7  17   1       77.99       86.96     12.44 o 
  -6  17   1       23.36       32.31      8.84 o 
  -5  17   1       59.40       59.09      8.19 o 
  -4  17   1       94.09       96.80      8.68 o 
  -3  17   1      968.34     1007.30     32.49 o 
  -2  17   1        8.85        6.39      3.53 o 
  -1  17   1      127.05      162.58      7.62 o 
   0  17   1        5.92       19.56      3.83 o 
   1  17   1      202.48      259.35     10.40 o 
   2  17   1       18.04       19.88      5.09 o 
   3  17   1     1290.34     1346.43     41.64 o 
   4  17   1      256.80      236.58     12.60 o 
   5  17   1      183.76      192.58     12.37 o 
   6  17   1       11.71       12.23      8.24 o 
   7  17   1       25.43       24.24     10.04 o 
  -7  18   1       36.38       26.70     10.91 o 
  -6  18   1      502.41      467.78     20.74 o 
  -5  18   1        9.51        5.19      6.66 o 
  -4  18   1      102.34      111.61     10.35 o 
  -3  18   1      150.91      157.73     10.12 o 
  -2  18   1      518.37      526.69     20.48 o 
  -1  18   1       31.84       41.13      4.68 o 
   0  18   1     4840.80     4646.69    106.30 o 
   1  18   1       24.93       38.45      5.47 o 
   2  18   1      964.60      834.16     24.68 o 
   3  18   1      427.86      386.29     16.06 o 
   4  18   1       55.55       74.32     10.49 o 
   5  18   1       29.72       26.69      7.90 o 
   6  18   1      401.10      397.55     19.17 o 
   7  18   1       35.02       20.76     10.78 o 
  -7  19   1       15.14       18.50     11.02 o 
  -6  19   1       18.13       23.63      9.55 o 
  -5  19   1       20.29       15.65      7.82 o 
  -4  19   1      163.90      159.58     11.06 o 
  -3  19   1      473.61      451.17     19.80 o 
  -2  19   1       47.85       51.42      6.89 o 
  -1  19   1       68.31       59.46      7.77 o 
   1  19   1       66.19       85.37      6.88 o 
   2  19   1       17.66       39.51      6.38 o 
   3  19   1      623.75      615.66     22.32 o 
   4  19   1      136.63      142.77     10.63 o 
   5  19   1       62.73       57.56     10.98 o 
   6  19   1        5.67       13.09      9.14 o 
   7  19   1        8.62        7.18     10.55 o 
  -6  20   1       67.75       56.30     14.14 o 
  -5  20   1       19.64       15.95      8.34 o 
  -4  20   1      117.22      131.19     10.75 o 
  -3  20   1      191.98      210.61     11.90 o 
  -2  20   1        4.51        8.16      5.81 o 
  -1  20   1      248.89      250.54     12.42 o 
   0  20   1       21.81       35.25      4.83 o 
   1  20   1      167.17      175.09      9.51 o 
   2  20   1        8.19       12.30      5.73 o 
   3  20   1      568.60      506.05     19.67 o 
   4  20   1      113.39      124.97     10.81 o 
   5  20   1       26.43       35.67      8.77 o 
   6  20   1       93.51       80.84     11.60 o 
  -6  21   1      126.51      123.66     13.44 o 
  -5  21   1       72.65       59.81     11.52 o 
  -4  21   1       13.10       12.39      7.40 o 
  -3  21   1      670.36      710.97     34.17 o 
  -2  21   1      151.29      158.42     10.65 o 
  -1  21   1      215.36      249.14     12.75 o 
   0  21   1       11.37       23.29      4.91 o 
   1  21   1      445.90      435.48     15.54 o 
   2  21   1       70.86       90.80      8.61 o 
   3  21   1     1136.04     1055.82     34.66 o 
   4  21   1        4.19       22.61      7.73 o 
   5  21   1      230.19      217.45     14.91 o 
   6  21   1       40.88       44.21     10.61 o 
  -6  22   1      364.36      331.05     18.86 o 
  -5  22   1       11.24        8.53     10.94 o 
  -4  22   1      202.58      203.77     13.62 o 
  -3  22   1        6.14       17.63      6.80 o 
  -2  22   1       20.89       35.80      7.17 o 
  -1  22   1       38.03       46.42      7.28 o 
   0  22   1      940.39      580.04     40.58 o 
   1  22   1       83.35      105.47      9.17 o 
   2  22   1       68.26       77.51      8.56 o 
   3  22   1        3.70       27.90      7.23 o 
   4  22   1      106.01      112.04     10.60 o 
   5  22   1       15.86       12.85      9.32 o 
   6  22   1      373.56      322.58     18.30 o 
  -5  23   1        5.21        1.13     11.97 o 
  -4  23   1      107.12      108.12     11.72 o 
  -3  23   1       27.80       43.89      8.54 o 
  -2  23   1       14.92       22.93      8.39 o 
  -1  23   1        0.07        4.34      5.60 o 
   0  23   1       90.87       61.38     34.42 o 
   1  23   1        0.03        2.26      6.34 o 
   2  23   1       29.55       23.30      7.30 o 
   3  23   1       37.98       45.57      8.31 o 
   4  23   1       45.55       56.26     10.04 o 
   5  23   1        1.81       -0.25      9.23 o 
  -5  24   1       12.24       10.33     10.33 o 
  -4  24   1      108.75      114.38     12.20 o 
  -3  24   1        0.04        2.03      7.81 o 
  -2  24   1      157.65      173.81     12.48 o 
  -1  24   1      217.41      210.91     14.78 o 
   1  24   1      102.10      103.98     15.32 o 
   2  24   1      253.33      249.95     16.78 o 
   3  24   1        0.02        3.24      9.87 o 
   4  24   1       48.57       38.82     10.12 o 
   5  24   1       29.15       33.62     10.88 o 
  -4  25   1       48.69       31.52     10.28 o 
  -3  25   1      459.68      481.31     21.10 o 
  -2  25   1       29.24       43.37      9.09 o 
  -1  25   1      354.29      392.84     20.67 o 
   0  25   1        3.77      -17.02     20.27 o 
   1  25   1      148.19      156.90     18.43 o 
   2  25   1       71.11       74.79     14.52 o 
   3  25   1      350.01      344.84     20.30 o 
   4  25   1       21.26       28.84     10.15 o 
  -3  26   1       13.52       27.27      9.82 o 
  -2  26   1       30.06       24.33      9.33 o 
  -1  26   1      112.52      133.49     14.23 o 
   0  26   1       87.06        0.79     24.28 o 
   1  26   1      118.49      135.70     35.99 o 
   2  26   1       16.79       16.68      9.06 o 
   3  26   1       17.57       20.64      9.85 o 
  -2  27   1       97.51       98.91     14.53 o 
  -1  27   1        7.65        2.54     12.81 o 
   0  27   1       20.32      -23.33     18.62 o 
   1  27   1       10.64       13.25     10.17 o 
   2  27   1      142.62      159.59     18.96 o 
  -1  28   1      160.09      172.50     35.66 o 
   0  28   1      540.77      501.12     51.60 o 
   1  28   1      165.05      103.65     71.76 o 
  -9   0   2       15.56       22.46     22.35 o 
  -8   0   2      485.85      490.22     41.86 o 
  -7   0   2        0.10        1.26      5.52 o 
  -6   0   2     2195.84     2018.62     81.41 o 
  -5   0   2      659.13      631.17     43.92 o 
  -4   0   2     6330.28     6094.92    194.43 o 
  -3   0   2      723.87      780.18     27.11 o 
  -2   0   2     2244.18     2332.26     75.35 o 
  -1   0   2     7677.82     8156.35    257.67 o 
   0   0   2    19060.00    20606.76    646.80 o 
   1   0   2     2363.44     3188.56    130.47 o 
   2   0   2     2310.16     2481.42     79.80 o 
   3   0   2      220.42      292.78     21.96 o 
   4   0   2     2174.85     3178.99    527.60 o 
   5   0   2      539.21      635.32     24.94 o 
   6   0   2      716.24      974.48    152.23 o 
   7   0   2        0.05       -6.40     11.20 o 
   9   0   2       30.13       29.99     26.50 o 
  -9   1   2      538.24      573.31     35.47 o 
  -8   1   2       12.08       16.74     11.62 o 
  -7   1   2      321.93      331.36     14.09 o 
  -6   1   2       26.70       19.43      4.06 o 
  -5   1   2      595.86      576.75     17.22 o 
  -4   1   2      270.45      282.70     10.81 o 
  -3   1   2     2064.65     1988.80     45.97 o 
  -2   1   2      140.22      133.90      4.39 o 
  -1   1   2      764.49      788.49     18.42 o 
   0   1   2       72.39       77.47      3.04 o 
   1   1   2      233.50      304.36     10.03 o 
   2   1   2      145.86      151.62      4.78 o 
   3   1   2     1834.06     1915.66     44.35 o 
   4   1   2      368.85      403.00     11.73 o 
   5   1   2      203.77      226.15     20.08 o 
   6   1   2       83.91      100.94      6.92 o 
   7   1   2      103.51      102.19     19.49 o 
   8   1   2       24.86        2.29      8.66 o 
   9   1   2      433.71      465.05     33.73 o 
  -9   2   2        5.94       42.83     23.34 o 
  -8   2   2       94.15      106.52     16.36 o 
  -7   2   2       10.11       14.73      5.64 o 
  -6   2   2       20.40       20.80      4.01 o 
  -5   2   2      105.07      124.31      6.76 o 
  -4   2   2     1191.42     1146.82     27.58 o 
  -3   2   2       35.18       53.19      3.21 o 
  -2   2   2      590.26      566.51     15.24 o 
  -1   2   2       98.57      104.68      3.85 o 
   0   2   2     1026.84     1107.51     28.04 o 
   1   2   2      126.89      124.18      3.89 o 
   2   2   2      908.27      960.66     24.35 o 
   3   2   2       55.82       67.51      3.73 o 
   4   2   2      748.30      839.65     27.58 o 
   5   2   2      142.32      171.50      7.53 o 
   6   2   2       40.61       56.45      6.90 o 
   7   2   2       22.62       25.49      8.26 o 
   8   2   2       60.87       32.84     14.51 o 
   9   2   2        2.40       -9.72     13.15 o 
  -9   3   2      595.65      575.29     35.13 o 
  -8   3   2       31.66       22.88      7.01 o 
  -7   3   2      329.39      339.76     17.23 o 
  -6   3   2       18.57       21.45      4.00 o 
  -5   3   2      196.92      177.47      8.06 o 
  -4   3   2      433.62      466.07     13.97 o 
  -3   3   2     2994.21     2962.06     73.05 o 
  -2   3   2       89.09      103.14      4.31 o 
  -1   3   2     4310.32     4262.41    103.65 o 
   0   3   2       55.05       55.76      3.44 o 
   1   3   2     2547.31     2821.48     63.47 o 
   2   3   2      206.13      198.36      6.75 o 
   3   3   2     2271.17     2372.87     60.83 o 
   4   3   2      147.41      210.39     16.44 o 
   5   3   2      307.88      327.67     10.79 o 
   6   3   2       19.83       32.06      6.41 o 
   7   3   2      101.38       40.72     11.21 o 
   8   3   2       81.51      107.51     14.83 o 
   9   3   2      522.74      546.44     36.87 o 
  -9   4   2       20.02       12.17     14.60 o 
  -8   4   2       90.95       35.77      7.92 o 
  -7   4   2        5.76        4.79      5.71 o 
  -6   4   2     1629.82     1581.68     41.80 o 
  -5   4   2      242.66      253.79      9.88 o 
  -4   4   2      693.22      645.52     18.35 o 
  -3   4   2      193.80      218.40      7.69 o 
  -2   4   2     1907.68     1904.25     53.84 o 
  -1   4   2     1264.00     1326.21     33.11 o 
   0   4   2    28750.67    31944.73    851.79 o 
   1   4   2     1337.34     1424.47     32.82 o 
   2   4   2      703.95      853.10     25.16 o 
   3   4   2      241.72      259.00      9.06 o 
   4   4   2      526.91      617.65     18.55 o 
   5   4   2      241.22      273.16     11.31 o 
   6   4   2     1433.39     1528.44     47.19 o 
   7   4   2        9.31       11.73      6.21 o 
   8   4   2      289.59      324.06     20.66 o 
   9   4   2       40.33       34.24     15.16 o 
  -9   5   2      121.42      105.74     19.09 o 
  -8   5   2      166.34      195.17     15.07 o 
  -7   5   2       13.92        6.95      6.04 o 
  -6   5   2       75.09       88.91      8.23 o 
  -5   5   2      767.75      753.63     21.57 o 
  -4   5   2      280.00      231.94     16.49 o 
  -3   5   2      708.29      686.66     22.76 o 
  -2   5   2      318.89      319.30      9.49 o 
  -1   5   2      950.96      928.95     23.69 o 
   0   5   2      117.57      131.11      5.37 o 
   1   5   2      335.23      353.48     14.34 o 
   2   5   2      221.48      278.68      8.79 o 
   3   5   2     1485.88     1490.08     39.13 o 
   4   5   2      856.33      898.75     25.41 o 
   5   5   2      239.91      328.22     30.36 o 
   6   5   2      114.65      131.77     10.28 o 
   7   5   2       44.69       40.58      8.78 o 
   8   5   2       51.51       47.58     12.04 o 
   9   5   2      251.34      265.09     22.69 o 
  -9   6   2        3.72      -14.48     11.27 o 
  -8   6   2       26.53       30.88      8.11 o 
  -7   6   2       60.47       67.22      8.05 o 
  -6   6   2      708.02      709.99     24.70 o 
  -5   6   2      704.23      657.70     19.44 o 
  -4   6   2      852.24      787.93     21.81 o 
  -3   6   2       34.99       42.13      3.57 o 
  -2   6   2      322.76      364.91     10.72 o 
  -1   6   2       33.02       41.84      2.68 o 
   0   6   2     2521.10     2553.46     57.77 o 
   1   6   2       50.78       49.91      2.60 o 
   2   6   2      161.80      193.53      9.20 o 
   3   6   2       34.03       50.41      4.08 o 
   4   6   2      260.97      263.68     21.49 o 
   5   6   2      525.32      527.95     19.33 o 
   6   6   2      317.01      348.25     15.68 o 
   7   6   2       83.85       91.05     10.06 o 
   8   6   2       10.74        3.80     11.36 o 
   9   6   2        3.36        3.30     14.88 o 
  -9   7   2      398.14      361.30     22.60 o 
  -8   7   2       18.91        4.57      8.60 o 
  -7   7   2       12.80       17.67      6.80 o 
  -6   7   2      162.66      183.36     11.00 o 
  -5   7   2      189.41      170.18      9.79 o 
  -4   7   2      432.32      422.34     15.42 o 
  -3   7   2     3472.74     3409.69     84.35 o 
  -2   7   2      239.28      253.52      8.21 o 
  -1   7   2     1802.29     1840.21     45.79 o 
   0   7   2        1.23        3.18      2.19 o 
   1   7   2     1454.79     1648.18     37.81 o 
   2   7   2      187.76      201.04      7.28 o 
   3   7   2     3493.20     3540.52     90.06 o 
   4   7   2      134.02      189.14     15.89 o 
   5   7   2      380.67      396.38     14.30 o 
   6   7   2       50.18       32.25      8.05 o 
   7   7   2       16.99       21.14      7.38 o 
   8   7   2       61.43       67.23     10.93 o 
   9   7   2      602.54      705.53     35.46 o 
  -9   8   2       71.76       57.12     17.02 o 
  -8   8   2      196.89      103.40     25.84 o 
  -7   8   2       48.09       27.39      7.14 o 
  -6   8   2       50.38       28.73      6.70 o 
  -5   8   2      186.46      189.19     10.47 o 
  -4   8   2      284.70      258.24     11.30 o 
  -3   8   2      261.12      258.59     14.63 o 
  -2   8   2      632.80      673.16     18.32 o 
  -1   8   2     1780.58     2060.39    116.67 o 
   0   8   2     5199.42     6105.63    136.72 o 
   1   8   2     5003.69     4981.22    111.59 o 
   2   8   2     1120.08     1117.69     29.76 o 
   3   8   2      815.82      767.98     21.68 o 
   4   8   2      141.13      148.69      7.60 o 
   5   8   2      100.60      121.86      7.80 o 
   6   8   2      163.00      188.90     11.94 o 
   7   8   2      152.18      186.75     14.22 o 
   8   8   2      578.49      677.59     32.24 o 
   9   8   2       42.63       50.45     16.84 o 
  -9   9   2       44.03       51.23     11.87 o 
  -8   9   2      324.87      352.28     18.99 o 
  -7   9   2       13.91       15.43      7.25 o 
  -6   9   2       83.57       95.55      8.99 o 
  -5   9   2       65.66       65.07      7.27 o 
  -4   9   2      448.21      434.99     16.86 o 
  -3   9   2      279.52      276.30      9.38 o 
  -2   9   2     1191.89     1136.15     29.43 o 
  -1   9   2       67.44       80.80      6.03 o 
   0   9   2       51.80       49.37      4.52 o 
   1   9   2      155.52      156.97      6.19 o 
   2   9   2      620.28      675.34     26.02 o 
   3   9   2       94.71      121.75      9.07 o 
   4   9   2     1100.13     1007.43     29.41 o 
   5   9   2       86.14      104.61      7.58 o 
   6   9   2       25.86       14.87     10.13 o 
   7   9   2       27.50       37.35      8.31 o 
   8   9   2      203.38      203.89     17.29 o 
   9   9   2       18.49        1.31     15.56 o 
  -9  10   2        1.65        5.28     11.06 o 
  -8  10   2      124.82      104.35     12.20 o 
  -7  10   2       78.45       85.36      9.51 o 
  -6  10   2       77.65      101.74      9.13 o 
  -5  10   2      483.69      449.61     22.18 o 
  -4  10   2      775.51      723.98     25.68 o 
  -3  10   2       21.39       30.19      3.28 o 
  -2  10   2      617.01      596.25     16.82 o 
  -1  10   2      423.46      382.85     12.59 o 
   0  10   2     1027.08     1065.72     25.38 o 
   1  10   2      299.81      294.41      8.64 o 
   2  10   2      724.93      697.92     19.80 o 
   3  10   2        7.33       13.33      3.32 o 
   4  10   2      667.40      659.46     19.98 o 
   5  10   2      454.49      449.50     15.86 o 
   6  10   2      101.05      104.05      9.35 o 
   7  10   2       74.10       98.18     10.49 o 
   8  10   2      265.27      323.41     18.18 o 
   9  10   2        5.31       15.35     14.98 o 
  -8  11   2       20.18       26.33     10.30 o 
  -7  11   2       81.82       92.33     10.12 o 
  -6  11   2      162.50      192.02     12.03 o 
  -5  11   2      269.27      104.17     17.61 o 
  -4  11   2       56.01       47.85      5.90 o 
  -3  11   2      159.83      156.71      8.04 o 
  -2  11   2      132.60      135.98      6.79 o 
  -1  11   2     2227.57     2257.33     62.68 o 
   0  11   2      487.40      438.15     11.77 o 
   1  11   2     2488.61     2654.24     60.92 o 
   2  11   2      217.24      202.50      8.32 o 
   3  11   2      336.58      298.81     10.66 o 
   4  11   2       72.81       92.62      7.21 o 
   5  11   2      878.33      851.67     28.36 o 
   6  11   2       59.51       66.94      8.26 o 
   7  11   2       25.88       32.03      8.55 o 
   8  11   2        7.13       13.37      9.99 o 
  -8  12   2       15.97       -0.41      9.81 o 
  -7  12   2      316.14      313.13     16.31 o 
  -6  12   2       79.14       75.77      8.88 o 
  -5  12   2      673.05      637.32     22.90 o 
  -4  12   2      416.08      394.08     15.53 o 
  -3  12   2      316.29      270.08     14.26 o 
  -2  12   2      460.42      472.51     14.19 o 
  -1  12   2     1525.48     1739.75     44.21 o 
   0  12   2      639.99      662.82     16.80 o 
   1  12   2     3355.75     3313.84     75.63 o 
   2  12   2      419.64      436.06     13.63 o 
   3  12   2      526.00      442.32     14.32 o 
   4  12   2      548.36      561.96     17.83 o 
   5  12   2      224.62      137.07     13.61 o 
   6  12   2       63.74       73.23      9.02 o 
   7  12   2      394.43      441.28     19.86 o 
   8  12   2       34.35       42.52     11.13 o 
  -8  13   2      295.35      304.75     18.55 o 
  -7  13   2      140.19      135.91     12.48 o 
  -6  13   2      131.42      134.95     10.85 o 
  -5  13   2      145.39      160.15     10.75 o 
  -4  13   2      636.65      616.41     21.75 o 
  -3  13   2       50.11       65.38      6.22 o 
  -2  13   2      969.08      846.71     23.31 o 
  -1  13   2      373.97      431.83     13.03 o 
   0  13   2      171.88      187.15      6.70 o 
   1  13   2     1149.14     1091.74     29.64 o 
   2  13   2      467.94      503.98     19.73 o 
   3  13   2       68.56       92.32      6.14 o 
   4  13   2      750.09      720.51     21.95 o 
   5  13   2       60.68       57.94      7.40 o 
   6  13   2       72.15       66.97      8.71 o 
   7  13   2      230.76      270.89     16.27 o 
   8  13   2      303.45      344.99     19.77 o 
  -8  14   2       64.16       47.31     11.56 o 
  -7  14   2       18.08       15.63      8.78 o 
  -6  14   2       65.40       47.38      8.79 o 
  -5  14   2       46.92       47.78      7.31 o 
  -4  14   2       64.39       62.24      7.15 o 
  -3  14   2       91.92       91.87      8.83 o 
  -2  14   2      102.12       84.93      5.54 o 
  -1  14   2      299.35      268.61     10.11 o 
   0  14   2     1290.42     1261.85     30.38 o 
   1  14   2      156.65      165.07      7.42 o 
   2  14   2       74.76       73.75      5.52 o 
   3  14   2       31.25       40.15      4.98 o 
   4  14   2       83.63       90.08     10.24 o 
   5  14   2      138.19      148.61     10.60 o 
   6  14   2      201.58      180.11     12.33 o 
   7  14   2       51.58       74.88     10.59 o 
   8  14   2      204.82      239.02     17.53 o 
  -8  15   2      101.79      132.58     14.88 o 
  -7  15   2       30.33       36.66     10.89 o 
  -6  15   2      109.64      135.23     11.22 o 
  -5  15   2      379.37      381.29     16.41 o 
  -4  15   2      242.45      260.83     12.85 o 
  -3  15   2      125.28      131.72      8.88 o 
  -2  15   2      507.49      450.81     16.46 o 
  -1  15   2       90.78      106.46      5.96 o 
   0  15   2      244.35      291.82      9.39 o 
   1  15   2       55.95       67.99      5.34 o 
   2  15   2      227.27      246.61      9.84 o 
   3  15   2       99.46       97.77      6.75 o 
   4  15   2      528.52      548.70     20.18 o 
   5  15   2      122.36      122.05     18.37 o 
   6  15   2       41.63       39.22      8.62 o 
   7  15   2       77.58      114.51     12.42 o 
   8  15   2       47.99       47.76     12.08 o 
  -8  16   2       12.35       14.91     12.07 o 
  -7  16   2      476.08      485.42     22.26 o 
  -6  16   2      111.24      113.74     10.71 o 
  -5  16   2     1195.08     1117.05     36.48 o 
  -4  16   2      453.38      411.19     16.87 o 
  -3  16   2      385.00      365.84     15.01 o 
  -2  16   2      574.34      540.26     19.11 o 
  -1  16   2      767.55      829.98     23.17 o 
   0  16   2      169.37      180.86      7.29 o 
   1  16   2     1752.42     1643.51     43.69 o 
   2  16   2      207.58      251.73     18.76 o 
   3  16   2      302.38      292.44     11.60 o 
   4  16   2      354.30      353.13     15.12 o 
   5  16   2      495.15      516.98     23.85 o 
   6  16   2      186.56      199.78     13.73 o 
   7  16   2      466.89      492.86     22.32 o 
  -7  17   2        6.06        7.30      9.90 o 
  -6  17   2      154.95      162.93     12.83 o 
  -5  17   2       19.17       20.11      7.01 o 
  -4  17   2      291.79      297.62     14.04 o 
  -3  17   2      280.14      272.00     12.60 o 
  -2  17   2      292.94      262.63     12.11 o 
  -1  17   2       63.91       73.03      5.12 o 
   0  17   2       24.29       26.61      4.24 o 
   1  17   2       44.81       66.15      5.78 o 
   2  17   2      227.13      228.43      9.95 o 
   3  17   2      442.63      392.80     16.58 o 
   4  17   2      603.58      503.06     19.39 o 
   5  17   2       40.65       41.70      8.01 o 
   6  17   2       47.91       33.41      8.64 o 
   7  17   2        7.55        9.29     10.24 o 
  -7  18   2        2.75       -7.17      9.95 o 
  -6  18   2       15.00       23.68      8.92 o 
  -5  18   2       58.15       67.87     10.28 o 
  -4  18   2       60.50       56.14      7.73 o 
  -3  18   2       26.51       26.05      6.26 o 
  -2  18   2       30.93       35.22      8.34 o 
  -1  18   2       14.13       20.39      4.72 o 
   0  18   2      432.30      433.21     14.45 o 
   1  18   2       13.59       11.34      4.26 o 
   2  18   2       21.37       33.72      5.36 o 
   3  18   2        9.11       18.51      5.96 o 
   4  18   2       82.41       93.75     11.13 o 
   5  18   2       35.63       28.71      7.98 o 
   6  18   2        6.20        8.14      8.41 o 
   7  18   2        6.77        7.98     10.33 o 
  -7  19   2       64.29       58.30     11.94 o 
  -6  19   2      108.55       97.91     11.91 o 
  -5  19   2      149.74      169.46     12.36 o 
  -4  19   2      460.47      507.07     29.78 o 
  -3  19   2      160.45      172.88     10.87 o 
  -2  19   2      534.44      547.17     20.15 o 
  -1  19   2      101.41       98.49      9.93 o 
   0  19   2       22.04       39.89      4.69 o 
   1  19   2       31.09       26.91      5.97 o 
   2  19   2      863.87      839.74     28.22 o 
   3  19   2      165.74      174.42     16.71 o 
   4  19   2     1352.07     1301.83     47.72 o 
   5  19   2       62.23       61.63     13.45 o 
   6  19   2      101.42      101.26     11.86 o 
   7  19   2       24.00       19.06     11.06 o 
  -6  20   2       10.69        2.91      9.32 o 
  -5  20   2      751.34      705.23     26.56 o 
  -4  20   2       61.79       70.48      9.07 o 
  -3  20   2      161.67      173.02     11.05 o 
  -2  20   2       52.92       74.35      7.86 o 
  -1  20   2      312.10      359.23     15.17 o 
   0  20   2       25.28       14.08      5.09 o 
   1  20   2      767.21      750.16     25.61 o 
   2  20   2       74.66       79.48      8.47 o 
   3  20   2      106.56      113.74     16.29 o 
   4  20   2       70.22       60.53     12.00 o 
   5  20   2      423.28      424.21     22.00 o 
   6  20   2       24.59       23.51      9.47 o 
  -6  21   2       37.03       40.25     10.97 o 
  -5  21   2       46.88       46.60      9.73 o 
  -4  21   2       70.57       62.82      9.12 o 
  -3  21   2       29.16       33.28      6.93 o 
  -2  21   2       24.94       22.19      6.40 o 
  -1  21   2      118.85      114.69     11.74 o 
   0  21   2        0.40        4.37      4.90 o 
   1  21   2       37.01       57.27      9.01 o 
   2  21   2       45.05       38.42      6.97 o 
   3  21   2       58.75       48.82     11.41 o 
   4  21   2      174.51      177.21     14.65 o 
   5  21   2       20.89       16.57      8.62 o 
   6  21   2       18.85       14.65     10.37 o 
  -6  22   2       37.76       25.24     10.63 o 
  -5  22   2      168.68      174.61     22.78 o 
  -4  22   2       59.60       56.21     10.06 o 
  -3  22   2        6.36        4.28      8.12 o 
  -2  22   2       62.48       68.52      8.18 o 
  -1  22   2      154.88      171.18     15.07 o 
   0  22   2        0.12        0.04      5.07 o 
   1  22   2      297.61      302.21     15.15 o 
   2  22   2       19.26       29.92      6.70 o 
   3  22   2       12.38       18.28      7.73 o 
   4  22   2       89.43       96.20     12.48 o 
   5  22   2      127.44      133.03     14.69 o 
   6  22   2      109.16       93.37     24.66 o 
  -5  23   2      191.60      206.14     15.43 o 
  -4  23   2      282.98      306.77     30.70 o 
  -3  23   2       10.26       14.90     12.76 o 
  -2  23   2      441.78      464.54     18.99 o 
  -1  23   2       52.95       62.13      9.07 o 
   0  23   2       11.06        0.52      9.23 o 
   1  23   2       55.67       46.13     15.40 o 
   2  23   2      427.37      423.75     20.71 o 
   3  23   2        7.61        5.23      7.63 o 
   4  23   2      697.82      637.63     29.09 o 
   5  23   2       60.28       55.11     12.41 o 
  -5  24   2      256.26      283.86     24.97 o 
  -4  24   2       56.08       54.60     10.69 o 
  -3  24   2       53.56       42.76      9.16 o 
  -2  24   2       21.41       61.50      8.96 o 
  -1  24   2      109.26      125.22     21.61 o 
   0  24   2      266.51      128.70     19.24 o 
   1  24   2      297.05      273.61     19.48 o 
   2  24   2       69.91       79.52     14.02 o 
   3  24   2       82.23       63.65     15.24 o 
   4  24   2      119.72      131.84     14.59 o 
  -4  25   2        0.86        9.96     11.67 o 
  -3  25   2       15.61        0.79     12.59 o 
  -2  25   2        3.55        6.41      9.87 o 
  -1  25   2        8.72        3.93      9.79 o 
   0  25   2        0.13      -14.90      9.93 o 
   1  25   2       23.26       44.78     12.12 o 
   2  25   2        9.95       10.73     15.42 o 
   3  25   2       50.89       54.30     12.25 o 
   4  25   2        2.68       21.30     11.90 o 
  -3  26   2       37.81       35.26     18.21 o 
  -2  26   2      139.29      136.84     14.99 o 
  -1  26   2      299.75      311.71     70.92 o 
   0  26   2        3.08        6.21     13.77 o 
   1  26   2      495.43      455.42     28.77 o 
   2  26   2      114.88      116.64     16.35 o 
   3  26   2      107.88      117.75     14.47 o 
  -2  27   2      329.93      303.61     56.34 o 
  -1  27   2        3.78       -6.98     15.25 o 
   0  27   2      177.44      195.27     36.08 o 
   1  27   2        4.28       22.41     20.62 o 
   2  27   2      100.93      125.58     19.54 o 
  -9   1   3       51.42       71.35     18.27 o 
  -8   1   3     1463.02     1461.30     67.11 o 
  -7   1   3       76.64       74.18      7.64 o 
  -6   1   3      714.03      582.89     19.98 o 
  -5   1   3      157.02      167.56      7.98 o 
  -4   1   3      640.20      494.52     22.19 o 
  -3   1   3       47.73       40.30      3.07 o 
  -2   1   3     1701.33     1557.01     35.96 o 
  -1   1   3      212.60      199.32      5.80 o 
   0   1   3       76.63       62.57      3.06 o 
   1   1   3      550.94      525.16     12.80 o 
   2   1   3     2380.15     2354.22     53.66 o 
   3   1   3      140.77      132.25      5.20 o 
   4   1   3     1881.00     1937.53     48.70 o 
   5   1   3      206.35      222.74      8.72 o 
   6   1   3      443.70      456.32     16.71 o 
   7   1   3      121.86      155.18     11.46 o 
   8   1   3      565.11      509.17     35.46 o 
   9   1   3       28.11        7.36     14.27 o 
  -9   2   3      158.88      176.97     22.18 o 
  -8   2   3       64.56       74.98     10.76 o 
  -7   2   3      984.97      924.75     29.73 o 
  -6   2   3       66.35       62.67      8.24 o 
  -5   2   3     5285.11     4935.59    121.26 o 
  -4   2   3      795.23      797.87     22.02 o 
  -3   2   3     2799.92     2836.52     64.97 o 
  -2   2   3     2430.45     2533.97     57.80 o 
  -1   2   3     7498.58     7886.45    175.87 o 
   0   2   3     4255.12     4337.55    106.89 o 
   1   2   3     2347.42     3410.09    107.45 o 
   2   2   3      740.60      954.70     26.70 o 
   3   2   3     1033.69     1239.92     35.18 o 
   4   2   3      535.25      617.20     16.46 o 
   5   2   3     2112.62     2640.48    218.39 o 
   6   2   3      132.98      145.14      9.58 o 
   7   2   3     1133.14     1299.75     50.25 o 
   8   2   3       90.57      106.44     14.89 o 
   9   2   3       48.82       13.06     14.43 o 
  -9   3   3        0.12       -3.07     21.80 o 
  -8   3   3       93.55      102.79     12.09 o 
  -7   3   3       33.07       33.42      7.81 o 
  -6   3   3      601.28      566.01     19.52 o 
  -5   3   3      224.53      246.71      9.77 o 
  -4   3   3      425.25      408.92     12.81 o 
  -3   3   3       33.95       50.00      3.82 o 
  -2   3   3      253.80      298.18      9.04 o 
  -1   3   3      251.90      226.28      6.36 o 
   0   3   3     2233.37     2295.73     57.23 o 
   1   3   3      166.94      181.40      6.00 o 
   2   3   3      317.77      351.33      9.35 o 
   3   3   3       48.35       39.96      3.14 o 
   4   3   3      574.98      599.84     16.00 o 
   5   3   3      390.85      430.37     14.20 o 
   6   3   3      278.62      339.79     14.13 o 
   7   3   3       21.89       25.16      9.43 o 
   8   3   3       73.09       46.97     16.12 o 
   9   3   3        0.37       -1.66     14.59 o 
  -9   4   3       17.74        9.40     14.99 o 
  -8   4   3        4.67        9.04      7.12 o 
  -7   4   3       46.40       34.66      6.63 o 
  -6   4   3       55.22       53.30      5.75 o 
  -5   4   3     1138.15     1068.50     29.14 o 
  -4   4   3      404.35      395.89     12.62 o 
  -3   4   3      163.92      185.12      7.05 o 
  -2   4   3        3.92        5.01      2.45 o 
  -1   4   3     1127.63     1102.95     25.79 o 
   0   4   3      105.78      124.32      4.78 o 
   1   4   3      449.34      563.17     21.79 o 
   2   4   3       12.55       16.83      2.05 o 
   3   4   3       84.34      121.59      7.39 o 
   4   4   3      429.47      429.37     14.05 o 
   5   4   3      449.08      533.13     50.22 o 
   6   4   3       59.08       70.62      7.86 o 
   7   4   3       58.51       74.17      9.45 o 
   8   4   3       12.81       22.77     11.75 o 
   9   4   3       39.36       44.78     16.60 o 
  -9   5   3       45.55       55.62     17.09 o 
  -8   5   3      433.31      419.00     21.38 o 
  -7   5   3       58.48       32.00      6.49 o 
  -6   5   3      360.97      346.22     12.68 o 
  -5   5   3      405.27      390.40     13.11 o 
  -4   5   3     1879.09     1776.65     45.70 o 
  -3   5   3      307.69      336.88     12.23 o 
  -2   5   3      895.42      843.06     22.22 o 
  -1   5   3      552.72      554.52     13.70 o 
   0   5   3     2270.72     2187.09     54.65 o 
   1   5   3      412.05      439.36     14.72 o 
   2   5   3      851.96      868.79     23.54 o 
   3   5   3      177.62      212.06      8.08 o 
   4   5   3     2752.27     2813.04     72.35 o 
   5   5   3      229.08      259.05     12.89 o 
   6   5   3      270.02      332.00     19.98 o 
   7   5   3      188.49      247.85     14.24 o 
   8   5   3      354.46      427.11     24.53 o 
   9   5   3       46.31       40.01     16.10 o 
  -9   6   3      374.47      396.33     22.94 o 
  -8   6   3      135.36      138.58     13.93 o 
  -7   6   3       65.30       48.81      7.05 o 
  -6   6   3       23.96       27.50      5.92 o 
  -5   6   3      135.04      147.74      7.72 o 
  -4   6   3      522.95      506.91     18.03 o 
  -3   6   3     1791.95     1871.88     86.93 o 
  -2   6   3      644.41      704.61     18.97 o 
  -1   6   3     8152.57     9110.93    233.26 o 
   0   6   3        0.16        1.75      1.85 o 
   1   6   3    12665.85    14248.11    346.77 o 
   2   6   3      761.88      805.66     22.04 o 
   3   6   3     4581.98     4640.65    137.28 o 
   4   6   3      725.88      747.20     21.89 o 
   5   6   3       59.88       79.57      7.60 o 
   6   6   3       51.05       60.87      9.99 o 
   7   6   3      199.93      246.52     14.34 o 
   8   6   3      114.67      120.65     15.91 o 
   9   6   3      152.07      136.01     24.68 o 
  -9   7   3       76.82       49.28     18.03 o 
  -8   7   3       92.92       61.89      9.16 o 
  -7   7   3      181.20      211.62     12.64 o 
  -6   7   3       77.60       77.99      7.93 o 
  -5   7   3      352.31      307.40     16.63 o 
  -4   7   3      432.43      337.51     20.80 o 
  -3   7   3      210.06      236.83     16.37 o 
  -2   7   3      105.78      108.96      5.08 o 
  -1   7   3      313.58      340.06     11.56 o 
   0   7   3      564.25      590.83     16.15 o 
   1   7   3      362.48      400.26     10.66 o 
   2   7   3       36.58       41.82      4.28 o 
   3   7   3      455.91      478.02     14.70 o 
   4   7   3     1369.87     1351.06     41.22 o 
   5   7   3      688.44      697.44     21.68 o 
   6   7   3       83.95       99.06      9.11 o 
   7   7   3       61.25       50.57      8.56 o 
   8   7   3      216.41      275.41     20.76 o 
   9   7   3       48.67       34.07     16.79 o 
  -9   8   3       45.56       41.91     10.66 o 
  -8   8   3       59.85       61.47      9.72 o 
  -7   8   3      224.86      255.31     13.89 o 
  -6   8   3      350.60      345.71     15.02 o 
  -5   8   3     1050.96      959.62     30.91 o 
  -4   8   3      720.58      607.04     28.78 o 
  -3   8   3      347.42      312.69     10.39 o 
  -2   8   3       27.72       21.20      2.89 o 
  -1   8   3      264.82      234.97      7.77 o 
   0   8   3      106.59       90.07      4.11 o 
   1   8   3      290.24      255.82      7.68 o 
   2   8   3       89.40       78.81      6.36 o 
   3   8   3      444.69      390.20     12.71 o 
   4   8   3      644.44      640.70     19.52 o 
   5   8   3      912.44      943.82     27.85 o 
   6   8   3      242.36      239.67     13.13 o 
   7   8   3      117.76      156.06     12.13 o 
   8   8   3       53.49       71.21     11.24 o 
   9   8   3       15.43       -0.49     16.18 o 
  -9   9   3        0.39        6.56      9.99 o 
  -8   9   3      200.89      243.26     15.85 o 
  -7   9   3       60.47       62.69      8.32 o 
  -6   9   3      124.92       95.21      8.50 o 
  -5   9   3      637.12      615.03     21.86 o 
  -4   9   3     1999.93     2014.35    202.10 o 
  -3   9   3       68.56       68.31      4.64 o 
  -2   9   3     1551.21     1489.74     38.19 o 
  -1   9   3      306.05      286.42     10.04 o 
   0   9   3      173.28      221.05      7.01 o 
   1   9   3      322.17      279.27      8.36 o 
   2   9   3      936.70     1056.20     32.20 o 
   3   9   3       23.59       26.32      3.84 o 
   4   9   3     5661.23     5294.46    143.47 o 
   5   9   3      213.04      298.42     21.19 o 
   6   9   3      320.56      332.26     15.51 o 
   7   9   3      116.77      137.63     11.72 o 
   8   9   3       67.66       65.63     11.57 o 
   9   9   3        0.16       -4.65     16.48 o 
  -8  10   3      136.68      155.25     13.42 o 
  -7  10   3      105.14      117.06     10.41 o 
  -6  10   3       54.94       67.79      8.15 o 
  -5  10   3      517.93      462.27     17.72 o 
  -4  10   3      438.13      417.57     15.82 o 
  -3  10   3      493.80      494.60     14.90 o 
  -2  10   3      691.22      730.86     62.76 o 
  -1  10   3     1436.23     1545.45     81.83 o 
   0  10   3     4003.34     4093.24     92.39 o 
   1  10   3     4270.80     4182.05     94.33 o 
   2  10   3     2184.00     2034.23     52.50 o 
   3  10   3     1038.32      965.24     26.95 o 
   4  10   3     1036.14      972.74     27.66 o 
   5  10   3      462.73      483.06     16.82 o 
   6  10   3       20.60       28.26      7.08 o 
   7  10   3       82.77       98.39     10.71 o 
   8  10   3      105.34      113.94     13.06 o 
  -8  11   3       60.63       55.25     11.04 o 
  -7  11   3      117.41      125.02     11.20 o 
  -6  11   3       59.69       53.58     11.58 o 
  -5  11   3      131.51      102.92     16.13 o 
  -4  11   3      278.06      231.94     10.99 o 
  -3  11   3     1047.43      842.34     24.63 o 
  -2  11   3      295.11      270.45      9.36 o 
  -1  11   3     1094.98     1011.22     29.64 o 
   0  11   3       76.55       64.28      8.76 o 
   1  11   3      387.39      451.33     30.28 o 
   2  11   3      227.32      216.11      8.31 o 
   3  11   3      907.28      832.58     23.83 o 
   4  11   3      135.50      140.60     11.93 o 
   5  11   3      428.27      430.76     15.44 o 
   6  11   3       88.48       87.59      8.99 o 
   7  11   3       39.59       39.00      8.65 o 
   8  11   3      100.18      125.29     14.16 o 
  -8  12   3       62.52       70.11     12.17 o 
  -7  12   3      103.23       54.12      9.26 o 
  -6  12   3       66.69       72.37      8.54 o 
  -5  12   3      480.72      463.16     18.14 o 
  -4  12   3      100.63       96.36      8.42 o 
  -3  12   3      605.52      497.71     22.66 o 
  -2  12   3      425.29      388.32     12.39 o 
  -1  12   3     1056.62     1127.05     62.40 o 
   0  12   3      907.18      830.90     20.63 o 
   1  12   3     2604.65     2296.77     88.78 o 
   2  12   3      344.61      326.68     11.16 o 
   3  12   3      270.99      295.09     10.71 o 
   4  12   3      231.80      200.24      9.29 o 
   5  12   3      253.21      254.76     14.58 o 
   6  12   3      102.06      111.08     10.06 o 
   7  12   3      335.63      366.39     17.89 o 
   8  12   3       64.28       72.57     12.73 o 
  -8  13   3      160.83      189.49     15.85 o 
  -7  13   3       63.83       75.74     10.63 o 
  -6  13   3      130.34      126.79     10.43 o 
  -5  13   3      222.37      223.37     12.32 o 
  -4  13   3      256.78      135.17     19.94 o 
  -3  13   3      118.61      132.00      8.24 o 
  -2  13   3       59.53       64.44      5.17 o 
  -1  13   3      157.66      175.91      7.67 o 
   0  13   3       80.84       79.39      4.70 o 
   1  13   3      268.48      232.05     16.36 o 
   2  13   3       48.08       57.75      4.95 o 
   3  13   3       58.63       80.68      5.97 o 
   4  13   3      836.98      768.04     26.05 o 
   5  13   3      139.26      140.81     10.01 o 
   6  13   3      116.15      112.77      9.91 o 
   7  13   3       39.94       43.33      9.47 o 
   8  13   3       51.37       33.65     11.54 o 
  -8  14   3       49.19       30.37     11.45 o 
  -7  14   3       30.22       27.07      9.09 o 
  -6  14   3      539.05      517.06     20.91 o 
  -5  14   3      363.75      349.70     15.44 o 
  -4  14   3      787.04      699.21     24.18 o 
  -3  14   3     1596.96     1423.67     43.22 o 
  -2  14   3      325.18      332.24     23.79 o 
  -1  14   3     2513.77     2429.92     61.85 o 
   0  14   3     1713.37     1800.13     42.31 o 
   1  14   3     1382.29     1465.68     69.82 o 
   2  14   3      893.15      828.40     26.68 o 
   3  14   3      574.71      640.65     38.88 o 
   4  14   3      398.89      439.30     17.22 o 
   5  14   3      117.20      114.22     26.58 o 
   6  14   3      348.96      314.31     29.22 o 
   7  14   3       43.96       57.00     10.46 o 
   8  14   3      157.76      170.52     15.51 o 
  -8  15   3       18.07        7.59     11.26 o 
  -7  15   3      135.80      148.74     13.60 o 
  -6  15   3        4.89       21.83      7.78 o 
  -5  15   3       48.53       46.94      7.51 o 
  -4  15   3      538.29      477.28     18.25 o 
  -3  15   3      698.43      686.99     23.44 o 
  -2  15   3      213.32      201.05     17.19 o 
  -1  15   3      520.76      527.16     16.41 o 
   0  15   3       24.41       33.33      9.67 o 
   1  15   3      161.27      208.24     14.12 o 
   2  15   3      558.43      494.63     19.16 o 
   3  15   3      614.12      617.61     21.78 o 
   4  15   3      335.26      323.21     16.30 o 
   5  15   3       98.47      115.94     11.28 o 
   6  15   3        2.20        8.10      7.49 o 
   7  15   3       51.10       41.01     10.24 o 
   8  15   3       51.00       43.69     12.33 o 
  -7  16   3       64.55       65.33     11.42 o 
  -6  16   3       25.86       39.17      8.56 o 
  -5  16   3       65.93       60.78      9.45 o 
  -4  16   3      101.30      101.14      8.87 o 
  -3  16   3      131.06      129.73      8.87 o 
  -2  16   3      163.75      148.20      8.23 o 
  -1  16   3      156.22      156.63      7.58 o 
   0  16   3      316.43      300.97     10.42 o 
   1  16   3      101.08      132.52      8.21 o 
   2  16   3       59.23       54.14      6.30 o 
   3  16   3      354.70      334.88     14.35 o 
   4  16   3       37.63       41.52     12.11 o 
   5  16   3      163.87      164.93     13.25 o 
   6  16   3       12.32        2.82      7.66 o 
   7  16   3       30.06       14.88      9.45 o 
  -7  17   3       71.95       70.88     11.81 o 
  -6  17   3      208.91      217.59     14.11 o 
  -5  17   3      177.30      175.28     14.17 o 
  -4  17   3      149.79      161.82     10.75 o 
  -3  17   3      586.45      540.61     19.93 o 
  -2  17   3      173.96      185.11     14.43 o 
  -1  17   3      310.95      302.05     14.15 o 
   0  17   3      372.66      390.98     14.95 o 
   1  17   3       94.99      111.30     13.54 o 
   2  17   3      517.75      476.44     18.00 o 
   3  17   3      629.33      566.85     20.66 o 
   4  17   3       45.77       38.53     10.48 o 
   5  17   3      450.26      440.09     21.37 o 
   6  17   3       79.50       96.54     12.39 o 
   7  17   3       39.11       30.13     10.65 o 
  -7  18   3       48.21       65.29     12.07 o 
  -6  18   3      920.50      870.11     31.65 o 
  -5  18   3      223.43      227.19     13.79 o 
  -4  18   3     1297.59     1141.60     36.96 o 
  -3  18   3       85.75       92.97      8.49 o 
  -2  18   3      702.51      624.81     22.04 o 
  -1  18   3     1355.36     1239.39     33.75 o 
   0  18   3      267.78      347.94     14.11 o 
   1  18   3      414.08      466.44     17.42 o 
   2  18   3      259.52      308.84     23.99 o 
   3  18   3       26.28       27.21      6.23 o 
   4  18   3      401.74      529.28     29.19 o 
   5  18   3      290.00      290.14     17.33 o 
   6  18   3      682.10      701.79     31.04 o 
   7  18   3       17.63       15.17     10.49 o 
  -6  19   3       41.51       55.58     10.72 o 
  -5  19   3      109.05      141.69     16.09 o 
  -4  19   3       97.68      117.44      9.82 o 
  -3  19   3      115.74      113.52      9.10 o 
  -2  19   3       29.27       32.89      6.55 o 
  -1  19   3       36.89       58.91      6.02 o 
   0  19   3       10.89       21.28      5.77 o 
   1  19   3       11.75       17.99      7.07 o 
   2  19   3       33.80       31.87      6.38 o 
   3  19   3      209.68      206.34     13.61 o 
   4  19   3       29.99       32.14     10.42 o 
   5  19   3       58.09       49.30     15.14 o 
   6  19   3       30.39       14.88      8.93 o 
  -6  20   3       48.37       41.91     11.24 o 
  -5  20   3      136.68      122.56     11.63 o 
  -4  20   3       69.73       90.62      9.74 o 
  -3  20   3       37.74       45.73      7.51 o 
  -2  20   3       41.87       51.14      7.18 o 
  -1  20   3      439.54      363.11     22.30 o 
   0  20   3       98.39      118.44     10.00 o 
   1  20   3      140.63      144.93      9.76 o 
   2  20   3      122.85      143.96     10.11 o 
   3  20   3       11.98       23.89      6.59 o 
   4  20   3       21.33       23.80      7.55 o 
   5  20   3       65.78       85.53     20.30 o 
   6  20   3       44.88       35.02     11.22 o 
  -6  21   3       24.79       21.06     13.50 o 
  -5  21   3      175.68      148.13     22.85 o 
  -4  21   3      145.54      162.05     12.02 o 
  -3  21   3      549.95      560.00     21.48 o 
  -2  21   3      108.40      110.00     11.43 o 
  -1  21   3      310.70      281.54     22.33 o 
   0  21   3       45.82       60.39      8.19 o 
   1  21   3      171.60      212.71     11.73 o 
   2  21   3      280.25      275.98     15.54 o 
   3  21   3      768.83      741.67     30.53 o 
   4  21   3       65.21       80.56     11.41 o 
   5  21   3      520.33      451.94     23.35 o 
   6  21   3        8.00       10.58     10.59 o 
  -5  22   3       54.03       75.18     16.27 o 
  -4  22   3      349.87      326.77     20.03 o 
  -3  22   3       99.87      122.47     24.52 o 
  -2  22   3      142.94      162.13     13.68 o 
  -1  22   3       39.29       33.56     14.11 o 
   0  22   3      370.97      347.07     17.33 o 
   1  22   3      110.37      157.62     10.83 o 
   2  22   3      220.01      243.60     15.65 o 
   3  22   3      302.06      314.13     18.05 o 
   4  22   3      112.51      130.86     13.56 o 
   5  22   3       92.07      100.28     13.39 o 
  -5  23   3        7.44       -1.01     11.97 o 
  -4  23   3        7.78        8.10     16.50 o 
  -3  23   3       18.32       20.30      9.33 o 
  -2  23   3       25.68       25.25      9.62 o 
  -1  23   3        4.01       -1.17      6.06 o 
   0  23   3        1.21       22.87      7.63 o 
   1  23   3        1.35        2.35      6.99 o 
   2  23   3       66.35       74.54     10.77 o 
   3  23   3       27.21       25.01      9.62 o 
   4  23   3       11.16       20.56     10.32 o 
   5  23   3       17.43       20.86     11.61 o 
  -4  24   3      144.25      132.26     20.02 o 
  -3  24   3       31.22       42.88     13.95 o 
  -2  24   3       83.13       91.41     22.69 o 
  -1  24   3       57.68       16.08     11.72 o 
   0  24   3      245.36      201.72     16.68 o 
   1  24   3       56.07       77.59     12.43 o 
   2  24   3      230.19      233.90     16.61 o 
   3  24   3       88.12      101.41     12.96 o 
   4  24   3       44.05       45.49     11.88 o 
  -4  25   3       18.35       25.51     16.33 o 
  -3  25   3      186.52      219.63     17.92 o 
  -2  25   3       58.98       60.24     15.53 o 
  -1  25   3      311.48      336.21     25.71 o 
   0  25   3       23.83       17.09     10.20 o 
   1  25   3      102.49      114.41     15.10 o 
   2  25   3       20.25       29.03     11.64 o 
   3  25   3      176.32      176.75     15.73 o 
   4  25   3       49.41       39.06     12.20 o 
  -3  26   3       29.18       37.64     13.09 o 
  -2  26   3       82.40       73.91     33.28 o 
  -1  26   3       65.32       86.70     21.11 o 
   1  26   3      209.25      243.74     20.78 o 
   2  26   3      267.28      302.97     23.35 o 
   3  26   3       70.40       79.25     13.73 o 
  -2  27   3      113.32       79.06     25.32 o 
  -1  27   3        4.94       -1.41     16.22 o 
   0  27   3        0.00       -6.46     13.21 o 
   1  27   3       10.48       35.90     13.33 o 
   2  27   3       36.75       49.89     14.53 o 
  -9   0   4       34.45       42.25     23.16 o 
  -7   0   4      262.02      287.66     19.35 o 
  -6   0   4     1802.58     1645.66     68.15 o 
  -5   0   4      260.86      191.32     18.24 o 
  -4   0   4     4517.98     4211.38    135.81 o 
  -3   0   4      533.20      548.06     23.85 o 
  -2   0   4    18156.93    19100.11    602.48 o 
  -1   0   4     4021.06     4125.17    131.23 o 
   0   0   4      188.05      172.47      7.60 o 
   1   0   4     1369.15     1649.37    170.75 o 
   2   0   4     9741.90    12135.97    383.66 o 
   3   0   4      248.95      267.47     12.76 o 
   4   0   4     1411.15     1618.30     95.25 o 
   5   0   4      714.44      749.67     58.71 o 
   6   0   4     1942.46     2231.50    159.62 o 
   7   0   4      133.89      165.09     28.69 o 
   8   0   4      574.18      436.60     42.25 o 
   9   0   4       95.04       62.05     73.37 o 
  -9   1   4      256.48      199.42     23.31 o 
  -8   1   4       50.57       39.97     10.20 o 
  -7   1   4      327.70      301.29     13.80 o 
  -6   1   4       58.50       33.69     12.13 o 
  -5   1   4     1089.16      971.76     29.62 o 
  -4   1   4      291.91      297.78      9.37 o 
  -3   1   4      165.56      145.65      5.64 o 
  -2   1   4      424.53      390.96     10.62 o 
  -1   1   4      347.02      310.63      8.57 o 
   0   1   4      154.25      146.59      5.38 o 
   1   1   4      251.08      216.23      6.66 o 
   2   1   4      671.89      634.30     15.79 o 
   3   1   4      107.61      107.54      4.74 o 
   4   1   4      105.51      144.12     11.26 o 
   5   1   4      341.91      418.45     47.58 o 
   6   1   4       88.69      104.71      8.52 o 
   7   1   4      102.58      128.95     27.83 o 
   8   1   4      123.16      156.56     17.32 o 
   9   1   4      333.33      437.74     35.76 o 
  -9   2   4       11.77       28.07     16.22 o 
  -8   2   4       37.83       47.68     10.72 o 
  -7   2   4        6.06       13.18      5.05 o 
  -6   2   4      140.21      145.39     10.51 o 
  -5   2   4       45.62       49.98      5.28 o 
  -4   2   4       12.62       16.87      3.11 o 
  -3   2   4       19.61       19.47      2.79 o 
  -2   2   4      664.73      677.13     16.94 o 
  -1   2   4       47.40       34.03      2.86 o 
   0   2   4      349.84      362.78     10.66 o 
   1   2   4      148.50      136.46      5.19 o 
   2   2   4      594.29      646.22     16.08 o 
   3   2   4       11.36       14.89      2.60 o 
   4   2   4        3.85        6.65      3.01 o 
   5   2   4       24.01       24.84      4.46 o 
   6   2   4      159.29      179.02     10.55 o 
   7   2   4        6.95       11.27      9.52 o 
   8   2   4       13.26       16.80     10.23 o 
   9   2   4       12.15       -1.48     15.68 o 
  -9   3   4      380.64      308.51     27.60 o 
  -8   3   4      145.00      111.48     12.63 o 
  -7   3   4      315.25      290.06     13.50 o 
  -6   3   4       54.80       38.74      5.31 o 
  -5   3   4      976.70      898.95     25.23 o 
  -4   3   4      530.63      519.09     15.62 o 
  -3   3   4      799.66      721.85     19.93 o 
  -2   3   4      230.82      215.43      8.92 o 
  -1   3   4     1751.10     1598.16     40.73 o 
   0   3   4      229.71      208.66      6.99 o 
   1   3   4      533.62      661.42     50.67 o 
   2   3   4      673.76      614.11     15.45 o 
   3   3   4      460.74      484.74     13.01 o 
   4   3   4      161.55      183.51     11.23 o 
   5   3   4      397.19      453.05     22.24 o 
   6   3   4      156.61      189.82     10.80 o 
   7   3   4       95.80       90.81     12.05 o 
   8   3   4      327.41      415.29     24.56 o 
   9   3   4      539.42      640.53     70.80 o 
  -9   4   4       26.42       14.44     15.99 o 
  -8   4   4      194.88       76.05     17.07 o 
  -7   4   4      157.66      191.19     13.88 o 
  -6   4   4       34.21       42.90      5.57 o 
  -5   4   4      371.48      327.75     14.43 o 
  -4   4   4     1933.65     1862.50     47.91 o 
  -3   4   4      700.58      737.24     20.33 o 
  -2   4   4      861.61      781.74     50.44 o 
  -1   4   4     6128.57     6097.38    149.99 o 
   0   4   4     4323.84     4728.46    116.74 o 
   1   4   4     1899.10     2756.38    204.22 o 
   2   4   4     2804.69     2746.79     62.56 o 
   3   4   4      231.28      295.01     16.41 o 
   4   4   4      748.09      939.51     50.23 o 
   5   4   4      663.51      680.88     21.07 o 
   6   4   4       13.73       16.84      6.20 o 
   7   4   4       54.41       42.35     13.27 o 
   8   4   4      580.57      713.39     33.37 o 
   9   4   4       63.69       89.68     18.27 o 
  -9   5   4       33.01       32.26     12.35 o 
  -8   5   4       94.04      110.72     13.00 o 
  -7   5   4      115.15       53.32      9.83 o 
  -6   5   4       53.47       45.31      5.69 o 
  -5   5   4      157.59       91.14      6.98 o 
  -4   5   4      405.32      376.08     15.15 o 
  -3   5   4      216.98      216.47      9.20 o 
  -2   5   4      151.37      131.20      5.68 o 
  -1   5   4      745.39      752.81     21.10 o 
   0   5   4       32.89       49.11      3.49 o 
   1   5   4      236.69      289.89     25.51 o 
   2   5   4       54.69       54.49      4.32 o 
   3   5   4      126.58      140.48      7.72 o 
   4   5   4      558.53      557.64     18.48 o 
   5   5   4      506.60      556.81     18.25 o 
   6   5   4      105.63      125.86      9.94 o 
   7   5   4      331.28      411.49     18.39 o 
   8   5   4       43.83       63.27     14.19 o 
   9   5   4       23.19       19.19     17.09 o 
  -9   6   4       11.54        5.48     11.69 o 
  -8   6   4       71.95       26.47     12.17 o 
  -7   6   4       60.97       56.31      7.78 o 
  -6   6   4       87.01       93.04      7.09 o 
  -5   6   4      617.13      557.36     17.33 o 
  -4   6   4     1976.90     1808.34     53.25 o 
  -3   6   4       64.78       76.12      4.95 o 
  -2   6   4       66.09       68.02      4.28 o 
  -1   6   4       15.62       21.20      3.04 o 
   0   6   4      371.52      450.33     13.14 o 
   1   6   4       26.29       24.98      3.32 o 
   2   6   4      133.22      108.51      5.53 o 
   3   6   4       31.34       44.36      4.29 o 
   4   6   4     1358.83     1411.91     38.31 o 
   5   6   4      485.14      513.78     17.37 o 
   6   6   4       56.29       55.75      7.76 o 
   7   6   4       76.04       97.44     10.27 o 
   8   6   4      197.92      251.40     24.82 o 
   9   6   4        9.29        7.92     17.48 o 
  -9   7   4        6.71        5.69     11.61 o 
  -8   7   4       93.95       27.53      7.94 o 
  -7   7   4       96.76       79.48      8.86 o 
  -6   7   4      132.78      144.84     10.12 o 
  -4   7   4     1017.59      920.10     28.89 o 
  -3   7   4     1121.77     1052.74     28.09 o 
  -2   7   4      407.44      422.53     12.60 o 
  -1   7   4     4185.36     3925.34     97.48 o 
   0   7   4       60.45       59.38      4.52 o 
   1   7   4     2638.76     2924.09     83.69 o 
   2   7   4      483.16      487.70     14.61 o 
   3   7   4     1089.11     1114.24     30.44 o 
   4   7   4      312.16      522.00     41.75 o 
   5   7   4     2602.36     2588.40     72.09 o 
   6   7   4      108.99      125.49      9.09 o 
   7   7   4      247.45      334.90     18.68 o 
   8   7   4      296.68      365.81     23.63 o 
   9   7   4       12.68       11.39     17.35 o 
  -9   8   4       90.49       71.44     14.13 o 
  -8   8   4      154.32      127.72     16.48 o 
  -7   8   4       52.78       58.53      8.42 o 
  -6   8   4       53.65       29.69      6.42 o 
  -5   8   4      196.89      196.66     10.57 o 
  -4   8   4      898.68      623.52     98.28 o 
  -3   8   4      487.40      454.64     13.88 o 
  -2   8   4      817.16      664.82     45.08 o 
  -1   8   4      571.41      568.61     16.30 o 
   0   8   4     6085.11     6415.50    157.91 o 
   1   8   4      619.68      609.75     17.37 o 
   2   8   4     2628.03     2460.72     89.58 o 
   3   8   4      601.30      550.73     16.76 o 
   4   8   4     2848.70     2593.47     67.56 o 
   5   8   4      333.12      364.43     13.87 o 
   6   8   4      165.64      207.90     11.34 o 
   7   8   4       18.17       22.93      8.11 o 
   8   8   4       92.59      128.57     18.57 o 
   9   8   4       61.55       67.59     18.41 o 
  -8   9   4      192.48      195.42     14.59 o 
  -7   9   4      301.06      269.73     14.28 o 
  -6   9   4      152.61      141.83     10.14 o 
  -5   9   4      156.30      168.65     10.21 o 
  -4   9   4      306.62      262.38     25.05 o 
  -3   9   4       25.86       35.38      4.17 o 
  -2   9   4      440.26      426.18     12.95 o 
  -1   9   4      271.52      265.81     12.61 o 
   0   9   4      157.19      127.50      6.83 o 
   1   9   4      508.37      432.44     13.15 o 
   2   9   4      235.31      295.33     11.76 o 
   3   9   4       11.03       20.47      3.94 o 
   4   9   4      997.34      887.38     34.35 o 
   5   9   4       80.20       87.38      7.19 o 
   6   9   4      200.52      220.56     11.48 o 
   7   9   4      503.22      492.34     23.79 o 
   8   9   4       59.66       54.67     11.26 o 
  -8  10   4       47.98       14.98      9.17 o 
  -7  10   4      170.29      179.25     13.80 o 
  -6  10   4      252.23      246.37     12.83 o 
  -5  10   4      709.55      663.03     23.25 o 
  -4  10   4      327.42      299.82     12.69 o 
  -3  10   4        1.13        4.78      3.22 o 
  -2  10   4      136.94      118.12      5.78 o 
  -1  10   4      264.88      230.53      9.09 o 
   0  10   4     2544.55     2498.36     63.26 o 
   1  10   4      376.56      335.37     14.76 o 
   2  10   4      377.11      333.07     12.92 o 
   3  10   4        0.83        2.85      3.51 o 
   4  10   4      100.58       87.35     17.81 o 
   5  10   4      520.56      550.36     22.65 o 
   6  10   4      199.76      201.01     20.28 o 
   7  10   4      199.43      228.98     22.10 o 
   8  10   4      139.05      177.98     19.25 o 
  -8  11   4       27.33       19.79      9.73 o 
  -7  11   4      168.66       88.85     21.36 o 
  -6  11   4      200.22      215.59     12.25 o 
  -5  11   4      546.67      529.92     19.71 o 
  -4  11   4      291.02      274.98     12.30 o 
  -3  11   4      661.54      606.84     17.93 o 
  -2  11   4       43.88       46.45      4.22 o 
  -1  11   4      274.91      258.95      8.97 o 
   0  11   4      168.70      159.68     15.17 o 
   1  11   4      215.67      244.57     12.84 o 
   2  11   4       30.22       22.64      3.56 o 
   3  11   4      821.71      779.83     25.63 o 
   4  11   4      126.97      142.46     17.96 o 
   5  11   4     1151.84     1114.19     36.05 o 
   6  11   4      123.74      106.04     13.86 o 
   7  11   4      537.67      590.64     27.46 o 
   8  11   4       85.81       88.03     18.72 o 
  -8  12   4       61.03       49.08     10.68 o 
  -7  12   4       37.87       27.55      8.38 o 
  -6  12   4       49.56       26.68      6.63 o 
  -5  12   4      153.27      155.65     10.20 o 
  -4  12   4     1083.23      944.56     33.58 o 
  -3  12   4      377.75      319.63     13.96 o 
  -2  12   4     1788.51     1615.92     41.82 o 
  -1  12   4      908.72      920.70     39.69 o 
   0  12   4     2539.76     2449.00     62.22 o 
   1  12   4     2521.19     2364.75    111.51 o 
   2  12   4      562.36      666.35     51.31 o 
   3  12   4      992.89      854.33     27.87 o 
   5  12   4      130.28      150.63     10.52 o 
   6  12   4      158.77      175.74     14.75 o 
   7  12   4       92.34       89.50     17.08 o 
   8  12   4      117.54      158.96     17.60 o 
  -8  13   4      185.45      213.96     16.46 o 
  -7  13   4       21.25       10.99      8.21 o 
  -6  13   4       77.39       83.42      9.10 o 
  -5  13   4      219.66      215.86     11.96 o 
  -4  13   4      438.02      395.27     15.97 o 
  -3  13   4     1715.46     1498.17     44.96 o 
  -2  13   4      973.06      847.62     23.72 o 
  -1  13   4       99.91       92.76      5.47 o 
   0  13   4      357.66      335.55     13.56 o 
   1  13   4       31.79       27.16      6.29 o 
   2  13   4      365.17      449.23     26.76 o 
   3  13   4     1305.38     1270.72     39.39 o 
   4  13   4      902.09      825.67     27.80 o 
   5  13   4       76.65       84.97     20.29 o 
   6  13   4       48.32       46.20     12.34 o 
   7  13   4        6.65       -2.36      8.05 o 
   8  13   4       79.97       46.35     18.43 o 
  -8  14   4       35.31       16.58     11.07 o 
  -7  14   4       19.15       11.23      8.92 o 
  -6  14   4        1.32        5.55      7.02 o 
  -5  14   4       22.30       23.73      6.39 o 
  -4  14   4      109.81       99.74      8.41 o 
  -3  14   4      223.85      196.58     10.35 o 
  -2  14   4      347.59      324.81     14.30 o 
  -1  14   4      804.90      754.96     21.38 o 
   0  14   4     1550.63     1412.93     37.56 o 
   1  14   4      539.71      527.50     22.60 o 
   2  14   4      683.06      625.91     21.63 o 
   3  14   4      108.97      129.58      9.81 o 
   4  14   4       74.71       83.65     10.15 o 
   5  14   4       62.69       53.76     14.36 o 
   6  14   4        0.42       -0.17      7.09 o 
   7  14   4       39.09       24.03     15.45 o 
   8  14   4       94.07       77.64     21.54 o 
  -7  15   4      100.68       84.18     12.02 o 
  -6  15   4       90.14       97.18     10.26 o 
  -5  15   4      259.58      250.10     13.17 o 
  -4  15   4      134.18      104.71      8.38 o 
  -3  15   4      320.58      274.80     12.76 o 
  -2  15   4      214.86      191.48      8.61 o 
  -1  15   4      541.84      515.33     16.78 o 
   0  15   4      323.37      332.85     11.75 o 
   1  15   4      170.53      131.84     18.39 o 
   2  15   4       65.61       81.50      7.31 o 
   3  15   4      518.63      475.61     18.21 o 
   4  15   4      398.47      352.59     15.27 o 
   5  15   4      176.61      170.50     15.87 o 
   6  15   4      104.36      107.26     12.73 o 
   7  15   4       30.61       20.69      9.78 o 
  -7  16   4      170.93      160.80     14.33 o 
  -6  16   4       71.62       77.11     10.01 o 
  -5  16   4      888.48      800.72     27.97 o 
  -4  16   4      291.52      269.58     12.94 o 
  -3  16   4      903.12      753.49     30.80 o 
  -2  16   4     1160.70      987.97     34.45 o 
  -1  16   4      243.39      268.42     11.67 o 
   0  16   4     2018.87     1783.58     53.11 o 
   1  16   4      526.17      584.62     20.52 o 
   2  16   4      478.48      532.28     21.82 o 
   3  16   4      393.68      416.92     16.48 o 
   4  16   4      101.23      111.88     17.64 o 
   5  16   4      348.54      378.81     27.43 o 
   6  16   4      103.20      132.11     14.02 o 
   7  16   4      327.06      367.49     22.41 o 
  -7  17   4       71.47       73.49     12.22 o 
  -6  17   4      187.01      188.42     13.77 o 
  -5  17   4       68.67       77.26      9.28 o 
  -4  17   4       91.34       96.94      8.78 o 
  -3  17   4       72.53       66.59      7.64 o 
  -2  17   4      123.00      124.60     11.23 o 
  -1  17   4      204.30      196.24     11.78 o 
   0  17   4      165.59      197.90     10.16 o 
   1  17   4      192.75      193.80     10.44 o 
   2  17   4       55.46       70.77      7.26 o 
   3  17   4       48.25       58.22      7.18 o 
   4  17   4      213.95      223.30     14.33 o 
   5  17   4       21.07       29.35      8.91 o 
   6  17   4       57.46       64.78     11.29 o 
   7  17   4       61.70       50.71     12.69 o 
  -7  18   4        2.07       -4.14     12.74 o 
  -6  18   4        1.55       11.28     11.23 o 
  -5  18   4       74.33       76.79     12.26 o 
  -4  18   4      170.80      179.68     14.10 o 
  -3  18   4       78.82       70.07      9.63 o 
  -2  18   4      148.70      151.90     12.34 o 
  -1  18   4       65.13       74.29      7.46 o 
   0  18   4        8.77        9.15      3.90 o 
   1  18   4       67.81       81.80      7.64 o 
   2  18   4       68.98       77.78      7.86 o 
   3  18   4       35.65       44.64      7.16 o 
   4  18   4       54.55       64.95      9.26 o 
   5  18   4       28.06       14.46     10.83 o 
   6  18   4        1.42       -1.54      9.73 o 
   7  18   4        0.71        6.01     12.24 o 
  -6  19   4       56.67       62.37     14.48 o 
  -5  19   4      398.03      345.67     20.49 o 
  -4  19   4      261.97      262.19     47.27 o 
  -3  19   4      118.86      126.75     11.74 o 
  -2  19   4      729.06      634.78     26.92 o 
  -1  19   4      153.68      142.56     12.37 o 
   0  19   4      446.77      436.84     19.19 o 
   1  19   4      477.04      472.03     18.12 o 
   2  19   4      275.40      313.67     14.08 o 
   3  19   4      278.58      262.40     14.96 o 
   4  19   4      630.31      597.40     26.10 o 
   5  19   4      159.36      184.96     34.13 o 
   6  19   4      139.30      141.23     14.85 o 
  -6  20   4      105.67       94.15     16.50 o 
  -5  20   4      778.20      732.10     33.00 o 
  -4  20   4      139.94      134.83     23.02 o 
  -3  20   4      717.62      627.62     27.41 o 
  -2  20   4       92.07       99.01     11.82 o 
  -1  20   4      230.46      217.45     11.55 o 
   0  20   4       10.55       15.21      5.27 o 
   1  20   4      189.96      236.92     12.13 o 
   2  20   4      143.19      182.66     11.40 o 
   3  20   4      267.23      336.48     17.79 o 
   4  20   4      428.96      418.82     21.18 o 
   5  20   4      296.70      313.08     23.72 o 
   6  20   4      141.11      143.84     15.31 o 
  -5  21   4       95.07       91.87     14.36 o 
  -4  21   4       27.70       25.48     17.59 o 
  -3  21   4       10.70       13.87      8.86 o 
  -2  21   4        7.04        3.19      5.64 o 
  -1  21   4       92.35       83.87     17.04 o 
   0  21   4       11.62       10.82      5.60 o 
   1  21   4       35.75       50.52      7.52 o 
   2  21   4        2.24       11.39      6.43 o 
   3  21   4       28.98       30.25      8.99 o 
   4  21   4       88.62      107.14     12.82 o 
   5  21   4      153.05      150.65     14.76 o 
  -5  22   4       93.56       84.38     14.73 o 
  -4  22   4       17.67       23.44     11.85 o 
  -3  22   4       34.06       15.46      9.75 o 
  -2  22   4      337.24      313.69     18.64 o 
  -1  22   4      119.34       72.67     24.48 o 
   0  22   4       56.10       65.02      9.22 o 
   1  22   4      309.60      331.02     17.23 o 
   2  22   4      270.04      281.01     16.56 o 
   3  22   4       72.67       75.01     11.00 o 
   4  22   4       45.34       50.81     11.41 o 
   5  22   4       32.58       37.75     10.85 o 
  -5  23   4       65.80       67.48     14.38 o 
  -4  23   4      150.46      141.25     29.58 o 
  -3  23   4       87.01       94.62     12.91 o 
  -2  23   4      405.91      385.70     20.92 o 
  -1  23   4       11.84        8.15      5.91 o 
   0  23   4      158.86      146.26     12.25 o 
   1  23   4       20.95       32.59      9.01 o 
   2  23   4      149.02      188.11     14.45 o 
   3  23   4       65.31       78.29     11.73 o 
   4  23   4      460.97      464.80     24.18 o 
  -4  24   4       90.21       87.20     16.83 o 
  -3  24   4       92.69       95.37     17.38 o 
  -2  24   4       72.81       80.06     20.50 o 
  -1  24   4      110.29      129.74     39.56 o 
   0  24   4       13.73       24.43      9.85 o 
   1  24   4      360.31      337.13     38.05 o 
   2  24   4      186.09      187.68     19.11 o 
   3  24   4      256.62      264.85     18.74 o 
   4  24   4      160.59      173.30     16.27 o 
  -3  25   4       16.08        2.01     25.56 o 
  -2  25   4        2.67       -2.65     10.93 o 
  -1  25   4       23.00       10.81      6.72 o 
   0  25   4        3.23        0.84     20.60 o 
   1  25   4       45.88       57.88     13.11 o 
   2  25   4        8.65       15.53     11.73 o 
   3  25   4       16.92       19.20     11.47 o 
  -2  26   4        2.07        3.69     11.17 o 
  -1  26   4       44.80       42.46     18.91 o 
   0  26   4       12.14       11.03     18.93 o 
   1  26   4      141.12      171.32     18.39 o 
   2  26   4        6.40       21.61     12.72 o 
   0  27   4       17.44       -1.98     12.98 o 
  -9   1   5      225.25      253.14     25.51 o 
  -8   1   5      231.20      259.52     17.25 o 
  -7   1   5      116.51       99.40      9.03 o 
  -6   1   5      644.68      592.68     20.78 o 
  -5   1   5      133.72      131.00      9.10 o 
  -4   1   5      126.93       77.15      6.60 o 
  -3   1   5      479.86      403.60     11.42 o 
  -2   1   5      132.19      153.02      5.80 o 
  -1   1   5       65.43       49.08      4.20 o 
   0   1   5     1442.95     1389.76     40.75 o 
   1   1   5      185.77      140.84      5.03 o 
   2   1   5      234.60      248.65      7.52 o 
   3   1   5      733.62      656.53     16.90 o 
   4   1   5      383.83      360.76     10.91 o 
   5   1   5      225.76      247.83      9.44 o 
   6   1   5      258.29      314.94     27.06 o 
   7   1   5      206.39      240.77     19.59 o 
   8   1   5      191.46      243.65     17.59 o 
   9   1   5      245.31      311.65     42.84 o 
  -9   2   5      501.72      511.45     34.57 o 
  -8   2   5      336.98      349.88     20.29 o 
  -7   2   5      147.39       78.80      9.57 o 
  -6   2   5      616.97      563.39     26.27 o 
  -5   2   5      701.93      654.61     21.74 o 
  -4   2   5      279.90      207.51     13.00 o 
  -3   2   5      651.93      546.73     14.51 o 
  -2   2   5      958.42      963.25     23.54 o 
  -1   2   5      844.79      764.94     20.94 o 
   0   2   5     2214.23     2255.72     57.05 o 
   1   2   5      623.27      670.39     18.53 o 
   2   2   5      489.76      543.80     13.99 o 
   3   2   5      576.46      515.56     13.84 o 
   4   2   5      781.32      736.16     19.07 o 
   5   2   5      554.16      648.01     20.38 o 
   6   2   5      855.39      953.55     28.77 o 
   7   2   5      440.04      535.78     46.72 o 
   8   2   5      106.18      118.73     14.72 o 
   9   2   5      252.10      288.59     25.67 o 
  -9   3   5       78.67       99.45     22.48 o 
  -8   3   5      150.27      152.35     14.62 o 
  -7   3   5       56.49       32.46      9.81 o 
  -6   3   5       25.41       24.82      4.95 o 
  -5   3   5      167.73      137.73      8.73 o 
  -4   3   5      292.26      253.62     22.55 o 
  -3   3   5       17.54       14.69      2.85 o 
  -2   3   5      598.84      566.77     16.38 o 
  -1   3   5      180.22      140.37      6.22 o 
   0   3   5      156.77      163.45      6.54 o 
   1   3   5       72.87       71.24      4.19 o 
   2   3   5      717.78      694.13     17.40 o 
   3   3   5       56.20       73.27      4.16 o 
   4   3   5      688.41      688.97     20.51 o 
   5   3   5      342.65      330.47     12.77 o 
   6   3   5       10.55       20.63      7.12 o 
   7   3   5      101.76      120.74     12.28 o 
   8   3   5      135.81      194.01     19.62 o 
   9   3   5       61.93       80.03     19.69 o 
  -9   4   5       79.15       58.85     18.77 o 
  -8   4   5        1.37       21.80     19.29 o 
  -7   4   5       23.11       10.21      5.67 o 
  -6   4   5       66.95       65.31      9.72 o 
  -5   4   5      270.02      245.86     10.12 o 
  -4   4   5      137.17      136.25      7.17 o 
  -3   4   5       74.89       80.12      5.11 o 
  -2   4   5      108.29       90.76      4.55 o 
  -1   4   5       21.54       22.86      3.23 o 
   0   4   5      534.26      439.72     13.13 o 
   1   4   5       13.47       19.61      2.95 o 
   2   4   5      202.87      161.36      7.35 o 
   3   4   5       29.97       43.65      3.41 o 
   4   4   5      116.45      126.86      6.10 o 
   5   4   5      425.10      444.15     15.59 o 
   6   4   5       43.09       43.05      7.31 o 
   7   4   5       68.23       84.64     15.98 o 
   8   4   5        4.40       13.10     10.40 o 
   9   4   5       28.36       18.25     18.22 o 
  -9   5   5      119.78      114.96     15.80 o 
  -8   5   5      405.59      395.94     21.75 o 
  -7   5   5       73.70       23.22      7.39 o 
  -6   5   5       32.57       34.13      5.67 o 
  -5   5   5      456.60      427.28     15.08 o 
  -4   5   5      894.92      680.65     41.79 o 
  -3   5   5      817.11      767.65     21.42 o 
  -2   5   5     1684.27     1541.26     39.47 o 
  -1   5   5      556.51      595.11     23.40 o 
   0   5   5      107.39      102.87      5.28 o 
   1   5   5     1276.02     1225.80     32.12 o 
   2   5   5      547.72      731.03     23.50 o 
   3   5   5     1113.74      993.81     29.39 o 
   4   5   5     2895.40     2571.48    100.30 o 
   5   5   5      145.35      111.11      9.19 o 
   6   5   5       66.91       86.66      8.17 o 
   7   5   5      220.17      252.48     22.43 o 
   8   5   5      130.32      107.60     33.03 o 
   9   5   5      147.58      195.85     22.89 o 
  -8   6   5      116.05      126.70     14.42 o 
  -7   6   5       15.20       18.21      7.00 o 
  -6   6   5       38.99       17.65      5.12 o 
  -5   6   5      861.18      778.77     26.03 o 
  -4   6   5      549.87      475.85     15.06 o 
  -3   6   5      566.05      469.47     43.14 o 
  -2   6   5     2097.89     1939.51     49.03 o 
  -1   6   5     1425.14     1615.93    100.60 o 
   0   6   5     3628.83     3835.30     95.49 o 
   1   6   5     3928.36     3815.93     99.70 o 
   2   6   5      725.45      943.21     42.76 o 
   3   6   5     1828.89     1738.32     44.79 o 
   4   6   5      378.73      379.79     15.15 o 
   5   6   5      662.34      756.03     25.95 o 
   6   6   5      114.02      122.56      9.09 o 
   7   6   5        7.74       10.94      6.88 o 
   8   6   5       72.37       56.78     14.70 o 
  -8   7   5      105.11       83.68     13.28 o 
  -7   7   5       76.24       67.43     10.18 o 
  -6   7   5       82.32       35.31      8.98 o 
  -5   7   5      247.39      248.30     13.97 o 
  -4   7   5       46.56       53.14      5.75 o 
  -3   7   5       15.76       16.62      3.65 o 
  -2   7   5       97.80       87.07      5.36 o 
  -1   7   5      373.50      309.32     10.35 o 
   0   7   5     2031.52     2118.85     54.14 o 
   1   7   5      135.73      127.13      7.96 o 
   2   7   5      229.77      227.81      8.50 o 
   3   7   5       10.43       12.29      3.83 o 
   4   7   5       39.24       36.68      5.07 o 
   5   7   5      573.62      596.53     21.63 o 
   6   7   5      252.43      284.93     14.17 o 
   7   7   5       35.75       32.85     10.29 o 
   8   7   5      189.08      220.72     41.38 o 
  -8   8   5       50.85       33.49      9.86 o 
  -7   8   5      104.00       62.82      8.18 o 
  -6   8   5      277.82      260.19     12.98 o 
  -5   8   5     1160.81     1022.67     32.88 o 
  -4   8   5      584.51      547.34     16.83 o 
  -3   8   5        4.07        8.25      3.48 o 
  -2   8   5       41.70       26.19      5.42 o 
  -1   8   5      455.07      438.03     13.48 o 
   0   8   5      227.78      185.79     11.40 o 
   1   8   5      620.62      569.31     16.77 o 
   2   8   5      124.78      111.18      7.27 o 
   3   8   5        7.93       10.79      4.07 o 
   4   8   5      540.45      566.86     20.34 o 
   5   8   5      580.89      632.36     31.38 o 
   6   8   5      218.05      256.66     13.38 o 
   7   8   5      301.53      345.49     19.76 o 
   8   8   5       86.60       72.93     26.60 o 
  -8   9   5      129.36      142.92     20.02 o 
  -7   9   5       49.23       30.43      7.73 o 
  -6   9   5      215.11       93.43     17.27 o 
  -5   9   5      347.31      335.50     14.47 o 
  -4   9   5      541.93      403.04     45.57 o 
  -3   9   5      388.56      362.62     12.07 o 
  -2   9   5      440.47      402.83     12.58 o 
  -1   9   5      187.61      196.33      8.95 o 
   0   9   5     1072.15     1002.81     27.27 o 
   1   9   5      565.68      511.62     15.46 o 
   2   9   5      171.29      220.36     12.08 o 
   3   9   5      528.58      468.18     17.14 o 
   4   9   5     1474.86     1351.09     41.70 o 
   5   9   5      124.30      123.71     20.36 o 
   6   9   5      620.68      646.34     24.01 o 
   7   9   5      137.85      157.91     14.36 o 
   8   9   5       82.14      107.13     20.92 o 
  -8  10   5      127.23      113.73     12.38 o 
  -7  10   5       19.09        9.11      7.13 o 
  -6  10   5        3.47        3.64      5.82 o 
  -5  10   5      325.95      283.02     13.05 o 
  -4  10   5      399.72      355.58     15.19 o 
  -3  10   5     1323.17     1197.19     32.03 o 
  -2  10   5      274.14      260.77     10.65 o 
  -1  10   5     2489.26     2283.27     80.61 o 
   0  10   5       14.65       18.13      3.79 o 
   1  10   5     1057.02     1217.22     77.84 o 
   2  10   5      340.17      339.90     13.42 o 
   3  10   5      684.10      742.67     30.01 o 
   4  10   5      373.77      410.04     16.41 o 
   5  10   5      157.51      158.99     12.59 o 
   6  10   5        3.58        2.61      5.92 o 
   7  10   5       61.76       42.94     16.33 o 
   8  10   5      126.23      134.11     16.30 o 
  -8  11   5       82.11       51.85     10.84 o 
  -7  11   5      170.94      190.33     13.43 o 
  -6  11   5        2.55       12.56      6.26 o 
  -5  11   5      189.62      184.86     16.18 o 
  -4  11   5      716.65      621.56     21.73 o 
  -3  11   5      313.41      284.65     10.48 o 
  -2  11   5      391.02      370.64     12.13 o 
  -1  11   5      709.47      603.23     19.42 o 
   0  11   5       66.41       87.22      5.75 o 
   1  11   5      220.55      272.73     29.85 o 
   2  11   5      618.54      575.01     20.11 o 
   3  11   5      266.01      282.78     12.72 o 
   4  11   5      259.63      279.51     26.59 o 
   5  11   5      405.12      390.19     16.54 o 
   6  11   5        3.84        2.42      6.09 o 
   7  11   5       67.56       44.59     14.59 o 
   8  11   5      180.16      202.13     19.23 o 
  -8  12   5       35.79       27.85     10.71 o 
  -7  12   5      123.16      134.84     12.14 o 
  -6  12   5      143.60      140.57     10.77 o 
  -5  12   5      275.73      248.03     12.44 o 
  -4  12   5       85.62       97.77      8.09 o 
  -3  12   5      326.98      290.11     17.70 o 
  -2  12   5      132.89      125.38      6.78 o 
  -1  12   5      628.52      598.56     17.94 o 
   0  12   5     1013.98      907.86     25.27 o 
   1  12   5      812.71      773.12     25.43 o 
   2  12   5      218.10      194.21     10.21 o 
   3  12   5      905.07      807.83     26.83 o 
   4  12   5       83.93      102.90      9.67 o 
   5  12   5      183.51      204.74     12.78 o 
   6  12   5      118.70      114.70     11.96 o 
   7  12   5       40.89       32.62     10.42 o 
   8  12   5       38.63       43.81     13.69 o 
  -8  13   5      100.04      101.68     13.32 o 
  -7  13   5       61.08       50.11     10.17 o 
  -6  13   5       27.64       23.53      7.53 o 
  -5  13   5      272.71      260.96     12.94 o 
  -4  13   5      227.85      210.76     14.80 o 
  -3  13   5       11.97       13.33      4.32 o 
  -2  13   5      113.88      105.77      7.79 o 
  -1  13   5       35.40       36.88      4.97 o 
   0  13   5      215.38      233.23      9.43 o 
   1  13   5      115.33      124.96      8.29 o 
   2  13   5      191.30      184.59     10.61 o 
   3  13   5        6.38        9.02      4.30 o 
   4  13   5      424.62      397.91     16.40 o 
   5  13   5      299.46      297.68     14.38 o 
   6  13   5       59.59       56.08     10.34 o 
   7  13   5      160.18      153.84     15.70 o 
  -7  14   5      358.91      380.30     22.38 o 
  -6  14   5       26.31       22.59      8.16 o 
  -5  14   5       96.57       88.97      8.55 o 
  -4  14   5      342.81      325.11     16.98 o 
  -3  14   5      160.51      134.64     11.81 o 
  -2  14   5      275.14      272.47     14.47 o 
  -1  14   5     3710.79     3130.83     90.72 o 
   0  14   5      474.72      486.03     17.88 o 
   1  14   5     1388.70     1575.60     98.60 o 
   2  14   5      588.39      579.99     20.77 o 
   3  14   5      222.84      219.87     17.38 o 
   4  14   5      361.94      358.45     15.45 o 
   5  14   5      140.46      151.93     12.37 o 
   6  14   5       66.32       72.01     11.61 o 
   7  14   5      112.62       77.93     12.83 o 
  -7  15   5      132.99      139.13     15.89 o 
  -6  15   5       16.46       18.23      9.21 o 
  -5  15   5       82.21       75.57     10.21 o 
  -4  15   5      700.56      609.96     26.13 o 
  -3  15   5      257.29      253.94     14.38 o 
  -2  15   5      423.39      360.99     14.65 o 
  -1  15   5      509.11      471.30     19.30 o 
   0  15   5      247.55      253.63     11.78 o 
   1  15   5      164.64      230.70     16.48 o 
   2  15   5      170.22      188.74     10.53 o 
   3  15   5      213.64      223.70     11.55 o 
   4  15   5      255.87      321.65     21.41 o 
   5  15   5      126.42      139.59     12.54 o 
   6  15   5       40.89       47.08     11.17 o 
   7  15   5       42.48       47.43     11.98 o 
  -7  16   5        9.05       18.02     12.18 o 
  -6  16   5        4.25        0.52     15.78 o 
  -5  16   5      103.90      103.21     15.11 o 
  -4  16   5       31.77       19.49     10.32 o 
  -3  16   5       60.52       48.23      9.23 o 
  -2  16   5      194.16      185.67     10.51 o 
  -1  16   5      139.12      135.13     10.58 o 
   0  16   5      341.95      331.46     13.84 o 
   1  16   5      396.77      374.33     21.28 o 
   2  16   5       82.72       97.91      8.29 o 
   3  16   5       95.35      106.12      8.97 o 
   4  16   5       33.20       34.42      7.12 o 
   5  16   5       43.83       45.98     13.11 o 
   6  16   5        5.98       13.93      9.81 o 
   7  16   5       21.07       10.44     11.96 o 
  -7  17   5       42.83       46.64     12.52 o 
  -6  17   5        8.68        7.12     10.18 o 
  -5  17   5      161.68      141.50     13.96 o 
  -4  17   5      241.22      229.39     16.23 o 
  -3  17   5      191.00      186.39     13.64 o 
  -2  17   5      183.35      157.85     12.86 o 
  -1  17   5      344.28      327.71     13.94 o 
   0  17   5      197.55      189.74     10.39 o 
   1  17   5      174.28      196.98     15.93 o 
   2  17   5      503.18      440.70     18.46 o 
   3  17   5      125.53      134.67      9.94 o 
   4  17   5       77.13       85.38     11.21 o 
   5  17   5      409.64      389.08     20.46 o 
   6  17   5        2.67       -3.45     10.49 o 
   7  17   5       90.50      107.11     15.34 o 
  -6  18   5      126.78      129.53     21.68 o 
  -5  18   5      379.93      340.97     20.39 o 
  -4  18   5      783.70      682.16     44.43 o 
  -3  18   5       90.53      101.22     19.50 o 
  -2  18   5      501.23      416.39     19.80 o 
  -1  18   5      152.14      171.20     10.49 o 
   0  18   5       15.90       16.31      7.34 o 
   1  18   5       53.85       59.15      7.42 o 
   2  18   5      276.20      309.60     14.24 o 
   3  18   5      291.31      300.31     17.70 o 
   4  18   5      259.52      331.75     22.86 o 
   5  18   5      344.29      398.97     21.43 o 
   6  18   5       97.50       86.42     13.50 o 
  -6  19   5       54.64       51.01     14.44 o 
  -5  19   5       37.22       44.97     12.04 o 
  -4  19   5       41.14       40.02     12.62 o 
  -3  19   5       44.21       23.91     10.21 o 
  -2  19   5       19.83       16.16      5.43 o 
  -1  19   5       90.08       91.67      8.31 o 
   0  19   5       15.54       11.85      5.84 o 
   1  19   5       32.07       51.92      7.17 o 
   2  19   5       47.86       75.21      9.23 o 
   3  19   5       48.81       65.25      8.44 o 
   4  19   5       26.64       21.77      8.96 o 
   5  19   5       29.99       35.21     10.94 o 
   6  19   5       84.68       64.20     13.97 o 
  -6  20   5       16.80       27.62     13.84 o 
  -5  20   5       44.37       37.00     11.74 o 
  -4  20   5      107.24      109.15     13.23 o 
  -3  20   5       58.32       72.32     11.53 o 
  -2  20   5       59.99       57.58      9.60 o 
  -1  20   5      193.80      174.06     15.12 o 
   0  20   5       11.73        6.64      5.31 o 
   1  20   5      272.66      235.42     12.57 o 
   2  20   5      193.50      208.23     13.44 o 
   3  20   5       28.83       28.11      8.35 o 
   4  20   5       64.92       80.34     11.35 o 
   5  20   5       48.30       50.17     11.11 o 
   6  20   5        8.75       26.46     11.13 o 
  -5  21   5       96.76       58.72     13.45 o 
  -4  21   5      110.04      124.86     23.82 o 
  -3  21   5      333.18      322.26     19.30 o 
  -2  21   5      219.73      221.20     16.03 o 
  -1  21   5      706.83      648.98     27.52 o 
   0  21   5      197.14      188.96     12.94 o 
   1  21   5      277.90      281.90     15.94 o 
   2  21   5      293.04      282.38     14.66 o 
   3  21   5      131.99      132.40     12.43 o 
   4  21   5       57.75       51.00     11.18 o 
   5  21   5      306.25      298.82     19.28 o 
  -5  22   5      114.80       90.73     18.38 o 
  -4  22   5      320.47      322.55     22.98 o 
  -3  22   5       26.08       21.55     10.35 o 
  -2  22   5      258.46      261.67     17.47 o 
  -1  22   5      289.27      260.19     15.89 o 
   0  22   5       36.44       40.22      8.48 o 
   1  22   5      103.20      124.79     11.98 o 
   2  22   5      194.68      198.43     13.07 o 
   3  22   5       68.54       61.12     10.94 o 
   4  22   5      171.09      185.21     19.30 o 
   5  22   5      372.86      347.64     20.66 o 
  -4  23   5       22.03       21.55     17.09 o 
  -3  23   5        7.88       -0.73     12.27 o 
  -2  23   5      200.19      170.12     15.25 o 
  -1  23   5        5.58       11.55      6.47 o 
   0  23   5       46.95       45.36     10.86 o 
   1  23   5        5.83       11.46      8.19 o 
   2  23   5      152.14      168.43     16.70 o 
   3  23   5        8.17        3.64      9.47 o 
   4  23   5       10.29       15.61     10.51 o 
  -3  24   5        3.37        1.41     21.66 o 
  -2  24   5       27.00       18.83     10.39 o 
  -1  24   5      198.54      142.21     46.63 o 
   0  24   5       35.98       37.45     11.46 o 
   1  24   5       94.29       86.28     12.17 o 
   2  24   5       75.74       86.69     14.21 o 
   3  24   5        4.41       14.51     10.47 o 
  -3  25   5       34.92       65.36     14.91 o 
  -2  25   5       52.03       47.41     28.01 o 
  -1  25   5      124.93      128.84     20.46 o 
   0  25   5       21.11       19.36     11.61 o 
   1  25   5       38.16       42.26     12.15 o 
   2  25   5      123.93      152.63     18.20 o 
  -1  26   5      177.19      228.13     24.98 o 
   0  26   5        3.97        3.23     20.73 o 
   1  26   5       80.70       97.41     17.87 o 
  -8   0   6      458.63      401.54     36.82 o 
  -7   0   6     1257.81     1289.22     57.05 o 
  -6   0   6      594.56      536.28     27.76 o 
  -5   0   6      974.74      920.09     41.07 o 
  -4   0   6      220.05      172.67     25.18 o 
  -3   0   6      145.37      152.18      9.17 o 
  -2   0   6      723.53      707.99     25.83 o 
  -1   0   6     1993.75     1998.52     65.60 o 
   0   0   6     1334.14     1334.43     44.81 o 
   1   0   6      610.93      868.04     49.74 o 
   2   0   6     1312.32     1171.66     44.01 o 
   3   0   6      133.79      149.86     10.58 o 
   4   0   6      101.61       81.32      7.15 o 
   5   0   6     1876.82     1955.84     66.19 o 
   6   0   6      202.13      148.02     22.74 o 
   7   0   6      783.78     1039.12     84.10 o 
   8   0   6      763.18      967.10     84.89 o 
  -8   1   6      171.49      120.50     11.46 o 
  -7   1   6       78.45       92.62      9.25 o 
  -6   1   6      150.29      130.68      9.38 o 
  -5   1   6      277.86      264.90     11.84 o 
  -4   1   6      498.21      465.83     14.74 o 
  -3   1   6       40.13       43.72      4.08 o 
  -2   1   6       93.82       77.41      6.84 o 
  -1   1   6      324.32      294.84      9.89 o 
   0   1   6        6.35        5.85      3.24 o 
   1   1   6       99.15      123.85      8.45 o 
   2   1   6      248.43      217.19      8.06 o 
   3   1   6       52.63       52.96      3.93 o 
   4   1   6      152.04      171.90      9.30 o 
   5   1   6      364.89      379.24     16.57 o 
   6   1   6      254.23      258.74     15.28 o 
   7   1   6      155.98      223.68     15.50 o 
   8   1   6      404.77      488.39     24.41 o 
  -8   2   6       26.55       24.31     11.13 o 
  -7   2   6       17.88       35.50      7.76 o 
  -6   2   6       12.35       11.73      5.09 o 
  -5   2   6       48.11       49.73      7.01 o 
  -4   2   6      205.91      178.96      8.28 o 
  -3   2   6       18.84       16.75      3.34 o 
  -2   2   6      377.32      369.49     10.76 o 
  -1   2   6      192.40      180.05      7.44 o 
   0   2   6        0.38        2.09      2.77 o 
   1   2   6      257.16      212.85      7.93 o 
   2   2   6      437.27      433.91     13.29 o 
   3   2   6       60.96       62.21      4.76 o 
   4   2   6      200.06      218.07      8.83 o 
   5   2   6       25.80       28.93      5.64 o 
   6   2   6        6.41        9.83      9.44 o 
   7   2   6        6.91       12.37      9.37 o 
   8   2   6       79.04      102.76     14.76 o 
  -8   3   6      180.59      128.79     14.45 o 
  -7   3   6      100.58      102.40      9.47 o 
  -6   3   6       24.01       10.08      5.69 o 
  -5   3   6      372.39      259.79     31.41 o 
  -4   3   6     1193.85     1120.93     30.61 o 
  -3   3   6      244.12      216.80      8.59 o 
  -2   3   6      643.18      571.83     15.23 o 
  -1   3   6     1252.34     1158.94     30.97 o 
   0   3   6        4.33        7.89      3.02 o 
   1   3   6      633.89      723.81     26.38 o 
   2   3   6      884.76      811.26     22.51 o 
   3   3   6      303.04      284.60     10.12 o 
   4   3   6      656.74      712.97     20.66 o 
   5   3   6      908.22      871.88     29.05 o 
   6   3   6       65.17       75.45      7.81 o 
   7   3   6      150.12      209.72     17.40 o 
   8   3   6      443.90      270.12     43.44 o 
  -8   4   6      240.42      256.55     18.89 o 
  -7   4   6      478.74      474.01     19.17 o 
  -6   4   6        5.48        9.25      5.44 o 
  -5   4   6      277.74      218.53     14.21 o 
  -4   4   6      594.51      478.83     15.38 o 
  -3   4   6      189.00      159.42      8.38 o 
  -2   4   6      738.38      627.70     21.74 o 
  -1   4   6     3205.47     3099.58     78.12 o 
   0   4   6      983.76     1027.04     27.81 o 
   1   4   6     1540.05     1861.06     48.92 o 
   2   4   6      312.16      359.55     11.64 o 
   3   4   6       69.12       67.62      6.72 o 
   4   4   6      909.54      882.32     27.00 o 
   5   4   6      645.19      614.24     22.16 o 
   6   4   6       14.17        9.14      5.92 o 
   7   4   6      317.64      365.73     21.93 o 
   8   4   6      169.34      210.63     24.80 o 
  -8   5   6       22.24        0.83     12.45 o 
  -7   5   6       58.90       21.71      8.33 o 
  -6   5   6       90.08       65.04      6.80 o 
  -5   5   6      288.28      280.21     11.80 o 
  -4   5   6       79.13       80.05      7.59 o 
  -3   5   6      132.60      111.83     11.84 o 
  -2   5   6      191.09      158.05      8.19 o 
  -1   5   6      583.42      614.69     19.15 o 
   0   5   6      202.57      159.34      7.08 o 
   1   5   6     1451.17     1366.01     35.83 o 
   2   5   6      143.64      155.94      6.96 o 
   3   5   6      406.38      382.91     12.56 o 
   4   5   6       99.33       98.38      7.83 o 
   5   5   6      101.70      124.37     15.04 o 
   6   5   6      153.82      174.64     11.46 o 
   7   5   6      172.54      178.01     22.15 o 
   8   5   6       63.60       23.58     26.27 o 
  -8   6   6       48.14       33.76     11.71 o 
  -7   6   6       65.00       32.54     11.72 o 
  -6   6   6      201.28      182.51     11.37 o 
  -5   6   6      476.15      449.89     17.47 o 
  -4   6   6      173.70      172.42      8.68 o 
  -3   6   6        3.50        7.05      3.54 o 
  -2   6   6       79.59       93.98      6.65 o 
  -1   6   6      205.75      192.49      9.59 o 
   0   6   6      632.40      561.61     16.68 o 
   1   6   6      508.16      442.66     16.55 o 
   2   6   6       25.01       41.96      4.25 o 
   3   6   6        2.18        0.96      2.69 o 
   4   6   6       78.57       90.11      7.49 o 
   5   6   6      262.09      293.72     13.65 o 
   6   6   6      267.82      282.15     14.07 o 
   7   6   6      124.24      164.00     20.02 o 
   8   6   6       88.33       98.35     44.39 o 
  -8   7   6      122.56      101.87     14.07 o 
  -7   7   6       92.47       64.85     10.57 o 
  -6   7   6        2.72       -1.48      5.08 o 
  -5   7   6      421.58      383.27     13.78 o 
  -4   7   6      851.45      804.34     23.33 o 
  -3   7   6      414.24      361.46     12.21 o 
  -2   7   6      597.91      588.14     22.69 o 
  -1   7   6      971.95      874.39     26.93 o 
   0   7   6      860.25      845.15     23.66 o 
   1   7   6      361.31      382.57     29.88 o 
   2   7   6     1296.15     1268.82     37.31 o 
   3   7   6      140.41      179.94      9.75 o 
   4   7   6     1002.79      957.11     31.18 o 
   5   7   6      509.63      497.83     19.14 o 
   6   7   6        3.63       10.79      6.00 o 
   7   7   6      197.12      241.54     16.89 o 
   8   7   6      225.70      280.60     28.52 o 
  -8   8   6       24.98        5.13      9.02 o 
  -7   8   6       76.32       75.89      9.58 o 
  -6   8   6       74.13       41.87      7.21 o 
  -5   8   6       65.64       62.85      6.17 o 
  -4   8   6     2045.43     1778.87     46.73 o 
  -3   8   6      542.26      467.19     16.20 o 
  -2   8   6     2149.52     1859.71     53.60 o 
  -1   8   6     2383.27     2164.01     61.46 o 
   0   8   6     3286.47     3133.74     79.27 o 
   1   8   6     1031.63     1067.33     62.39 o 
   2   8   6      656.49      933.38     53.63 o 
   3   8   6      173.67      218.34     15.07 o 
   4   8   6      670.49      826.65    129.94 o 
   5   8   6       85.29       88.98      8.47 o 
   6   8   6      234.58      269.23     13.96 o 
   7   8   6       24.27       17.70      9.51 o 
   8   8   6       76.77      133.12     23.15 o 
  -8   9   6      124.67      157.15     16.74 o 
  -7   9   6       11.17       10.21      7.49 o 
  -6   9   6       39.40       28.47      6.01 o 
  -5   9   6       20.83       24.10      5.22 o 
  -4   9   6       72.80       74.74      7.60 o 
  -3   9   6      776.85      698.67     20.40 o 
  -2   9   6      324.88      282.23     11.96 o 
  -1   9   6      182.70      184.66      9.59 o 
   0   9   6      307.67      298.05     11.94 o 
   1   9   6      333.87      298.47     10.84 o 
   2   9   6      145.36      167.04     13.55 o 
   3   9   6     1306.72     1197.35     37.56 o 
   4   9   6      167.98      183.31     10.67 o 
   5   9   6        6.75       11.43      6.36 o 
   6   9   6       37.29       40.19      7.87 o 
   7   9   6       28.98       33.63     10.51 o 
   8   9   6       38.01       43.99     32.51 o 
  -8  10   6       58.60       18.20     11.22 o 
  -7  10   6       85.69       62.80      9.76 o 
  -6  10   6       92.04       96.44      9.34 o 
  -5  10   6      479.30      449.31     17.62 o 
  -4  10   6      901.27      772.82     22.67 o 
  -3  10   6       10.86       17.81      5.10 o 
  -2  10   6      115.74      116.92      8.58 o 
  -1  10   6      174.73      163.21      7.85 o 
   0  10   6       98.78       94.67      6.21 o 
   1  10   6      245.03      223.92     10.70 o 
   2  10   6      282.66      276.30     13.03 o 
   3  10   6        8.88       13.52      5.41 o 
   4  10   6      338.92      407.01     27.03 o 
   5  10   6      397.15      434.06     17.85 o 
   6  10   6       44.20       44.76      7.96 o 
   7  10   6      155.46      170.53     15.19 o 
   8  10   6      157.98      193.37     25.54 o 
  -8  11   6       74.80       40.58     12.99 o 
  -7  11   6       52.96       51.59     11.84 o 
  -6  11   6       16.11        9.22      8.56 o 
  -5  11   6      190.79      163.02     15.83 o 
  -4  11   6      263.89      251.58     19.75 o 
  -3  11   6      151.11      111.06     11.48 o 
  -2  11   6      120.40      127.18      8.66 o 
  -1  11   6     1318.45     1250.23     55.01 o 
   0  11   6      388.62      358.65     12.55 o 
   1  11   6      413.33      592.17     54.26 o 
   2  11   6      349.06      358.10     14.77 o 
   3  11   6      473.60      430.72     16.99 o 
   4  11   6      126.21      149.70     17.87 o 
   5  11   6      435.60      413.83     17.42 o 
   6  11   6       49.08       50.24      9.19 o 
   7  11   6       49.64       49.01     11.76 o 
   8  11   6      188.46      223.14     26.83 o 
  -7  12   6       73.52       59.73     12.51 o 
  -6  12   6      129.58      126.19     13.18 o 
  -5  12   6       11.70       12.17      5.15 o 
  -4  12   6      171.03      144.41     16.89 o 
  -3  12   6      290.05      261.47     11.77 o 
  -2  12   6     1269.52     1103.00     33.83 o 
  -1  12   6      178.69      181.13      8.78 o 
   0  12   6     2492.51     2214.08     57.48 o 
   1  12   6      138.02      170.28      9.85 o 
   2  12   6      726.88      727.24     43.34 o 
   3  12   6      274.23      285.64     17.41 o 
   4  12   6       83.85       95.62     10.79 o 
   5  12   6       13.10       20.29      6.88 o 
   6  12   6      133.34      125.89     12.94 o 
   7  12   6       47.71       53.73     15.83 o 
  -7  13   6      291.26      256.19     19.20 o 
  -6  13   6      213.69      214.70     16.52 o 
  -5  13   6       66.21       44.29     11.18 o 
  -4  13   6       60.15       40.72      9.60 o 
  -3  13   6      328.38      288.34     12.81 o 
  -2  13   6      180.50      174.20     10.12 o 
  -1  13   6      741.81      648.55     21.96 o 
   0  13   6      458.42      438.98     22.76 o 
   1  13   6      272.33      332.21     32.69 o 
   2  13   6       60.01       80.02      8.65 o 
   3  13   6      157.17      173.50     15.37 o 
   4  13   6      191.89      204.84     11.81 o 
   5  13   6       20.17       31.75      7.17 o 
   6  13   6      106.44       99.65     18.93 o 
   7  13   6      230.15      217.81     17.83 o 
  -7  14   6       42.91       47.97     12.81 o 
  -6  14   6       11.74        8.98      9.43 o 
  -5  14   6      114.68      110.47     13.32 o 
  -4  14   6      232.09      221.30     14.47 o 
  -3  14   6       28.34       25.82      5.79 o 
  -2  14   6       40.97       35.66      5.80 o 
  -1  14   6      303.73      292.06     13.68 o 
   0  14   6      384.30      364.86     14.89 o 
   1  14   6      273.24      277.28     12.82 o 
   2  14   6      124.87      141.25      9.60 o 
   3  14   6       41.07       48.06      7.27 o 
   4  14   6      131.86      139.24     10.25 o 
   5  14   6       81.76       78.04     12.13 o 
   6  14   6        3.97        1.24     10.59 o 
   7  14   6       46.29       54.30     13.28 o 
  -7  15   6      109.40       60.91     13.30 o 
  -6  15   6       97.73       83.39     15.99 o 
  -5  15   6      195.51      197.11     15.60 o 
  -4  15   6      101.61       96.72     10.86 o 
  -3  15   6       39.28       31.93      5.82 o 
  -2  15   6        1.28        5.65      5.15 o 
  -1  15   6       49.47       59.49      8.16 o 
   0  15   6      187.77      178.94     10.23 o 
   1  15   6      125.90      134.38      9.24 o 
   2  15   6        3.08        4.11      5.59 o 
   3  15   6      110.47      114.38      9.49 o 
   4  15   6      123.03      131.18     10.24 o 
   5  15   6       91.15      113.61     12.09 o 
   6  15   6      228.78      231.18     17.43 o 
   7  15   6      236.25      222.63     21.37 o 
  -6  16   6      767.26      687.08     31.80 o 
  -5  16   6       32.09       26.51     11.74 o 
  -4  16   6      272.66      244.51     15.67 o 
  -3  16   6      220.97      174.40     19.48 o 
  -2  16   6        7.14        8.00      5.44 o 
  -1  16   6       98.99      112.48     10.14 o 
   0  16   6      360.12      336.44     16.20 o 
   1  16   6      296.07      279.79     13.18 o 
   2  16   6       22.70       39.02      6.90 o 
   3  16   6      315.24      307.53     14.41 o 
   4  16   6      316.54      315.33     15.11 o 
   5  16   6       10.99       20.59      9.49 o 
   6  16   6      539.41      616.84     28.66 o 
  -6  17   6       40.41       45.88     12.57 o 
  -5  17   6       43.93       19.75     10.15 o 
  -4  17   6       58.71       16.06      9.50 o 
  -3  17   6      424.06      338.99     17.97 o 
  -2  17   6      116.89      129.55     10.66 o 
  -1  17   6       30.77       26.35      6.42 o 
   0  17   6      168.13      186.63     11.99 o 
   1  17   6       17.36       27.83      6.37 o 
   2  17   6       35.67       50.56      7.04 o 
   3  17   6      292.36      316.34     16.84 o 
   4  17   6      144.43      165.23     12.20 o 
   5  17   6      121.07      144.15     14.27 o 
   6  17   6       25.35       31.83     11.38 o 
  -6  18   6       79.12       57.84     19.67 o 
  -5  18   6       14.96        1.98     10.33 o 
  -4  18   6       12.37       -5.05      8.77 o 
  -3  18   6       63.08       69.55     10.09 o 
  -2  18   6        1.68       12.29      5.95 o 
  -1  18   6      104.92      103.24     14.04 o 
   0  18   6       51.08       55.30      8.16 o 
   1  18   6       32.28       39.18      6.46 o 
   2  18   6        4.43       11.99      7.13 o 
   3  18   6       20.41       34.24      7.68 o 
   4  18   6       33.28       23.49      9.25 o 
   5  18   6       27.87       29.50     10.72 o 
   6  18   6       24.09       18.98     11.25 o 
  -5  19   6       66.12       49.14     12.34 o 
  -4  19   6       61.66       40.65     10.64 o 
  -3  19   6      488.77      460.09     22.62 o 
  -2  19   6      304.79      266.92     13.30 o 
  -1  19   6        6.24        0.57      5.61 o 
   0  19   6      324.40      321.66     16.43 o 
   1  19   6       11.71       10.46      6.90 o 
   2  19   6       97.42      108.47     12.26 o 
   3  19   6      543.76      539.63     21.45 o 
   4  19   6      197.15      185.86     15.16 o 
   5  19   6       59.41       73.49     12.38 o 
  -5  20   6      142.14      123.95     22.27 o 
  -4  20   6       95.23       66.96     13.03 o 
  -3  20   6      236.46      233.98     17.14 o 
  -2  20   6       12.98       14.24      6.18 o 
  -1  20   6      127.45      146.14     12.77 o 
   0  20   6      427.55      451.67     20.67 o 
   1  20   6      139.82      143.19     12.27 o 
   2  20   6       27.52       46.06      8.51 o 
   3  20   6      198.00      223.88     13.59 o 
   4  20   6      219.79      214.97     16.70 o 
   5  20   6       47.73       63.80     12.02 o 
  -5  21   6       13.76      -13.57     11.14 o 
  -4  21   6       23.95        4.91     10.64 o 
  -3  21   6       25.57       21.84     12.20 o 
  -2  21   6        3.75        1.52      5.77 o 
  -1  21   6       72.08       41.15     16.70 o 
   0  21   6       49.25       65.88      9.61 o 
   1  21   6      228.73      219.42     15.24 o 
   2  21   6        1.25        9.32      7.11 o 
   3  21   6       79.27       78.23     11.46 o 
   4  21   6       29.40       23.29     10.81 o 
   5  21   6       12.11       26.29     11.61 o 
  -4  22   6        3.83      -10.73     10.64 o 
  -3  22   6       41.49       36.57     11.09 o 
  -2  22   6       31.79       21.53     10.90 o 
  -1  22   6       43.10       52.05     10.32 o 
   0  22   6      123.24      126.50     17.89 o 
   1  22   6      112.23      137.57     13.97 o 
   2  22   6       59.84       64.74     11.30 o 
   3  22   6       26.73       27.94     10.51 o 
   4  22   6        8.89        3.89     10.94 o 
  -3  23   6      161.01      158.09     17.05 o 
  -2  23   6      213.17      168.39     29.17 o 
  -1  23   6       83.75       62.33     21.13 o 
   0  23   6      266.61      274.03     20.93 o 
   1  23   6      230.93      228.03     16.17 o 
   2  23   6       70.06       71.89     11.64 o 
   3  23   6      250.62      267.33     18.56 o 
  -3  24   6      120.54      143.72     17.47 o 
  -2  24   6      362.44      371.37     40.68 o 
  -1  24   6      176.91      165.39     24.75 o 
   0  24   6      476.25      475.51     28.69 o 
   1  24   6       54.05       61.18     11.36 o 
   2  24   6      174.28      171.62     19.92 o 
   3  24   6       60.57       53.49     13.52 o 
  -1  25   6       70.21       57.08     11.86 o 
   0  25   6        1.54       14.25     15.75 o 
   1  25   6       48.84       44.56     16.22 o 
  -8   1   7       92.12       82.40     11.48 o 
  -7   1   7       88.91       51.19      8.44 o 
  -6   1   7       69.75       69.37      7.93 o 
  -5   1   7      205.88      228.46     11.28 o 
  -4   1   7      365.71      228.84     16.61 o 
  -3   1   7     1100.46     1038.76     28.49 o 
  -2   1   7      509.52      461.28     14.79 o 
  -1   1   7      582.27      535.36     14.55 o 
   0   1   7      107.12      135.89      6.91 o 
   1   1   7      257.76      297.73     14.50 o 
   2   1   7      166.44      204.85      9.71 o 
   3   1   7      857.86      861.03     27.37 o 
   4   1   7     1184.69     1115.45     34.61 o 
   5   1   7       72.63       89.43     10.08 o 
   6   1   7      160.75      156.51     20.91 o 
   7   1   7      198.34      168.95     16.76 o 
   8   1   7      167.69      149.62     45.70 o 
  -8   2   7      232.79      284.00     20.32 o 
  -7   2   7      192.10      200.29     13.06 o 
  -6   2   7     1035.95      978.31     31.60 o 
  -5   2   7       18.06       12.94      5.13 o 
  -4   2   7      205.19      224.64      9.77 o 
  -3   2   7      575.17      563.17     17.14 o 
  -2   2   7      252.15      205.76      8.54 o 
  -1   2   7      498.76      513.04     30.57 o 
   0   2   7     3660.16     3627.84    102.38 o 
   1   2   7     1369.55     1283.52     38.69 o 
   2   2   7      213.17      194.34      9.37 o 
   3   2   7     1085.20     1048.40     32.52 o 
   4   2   7      331.49      330.37     19.18 o 
   5   2   7        9.85        5.52      5.18 o 
   6   2   7     1009.07     1016.76     80.94 o 
   7   2   7       83.79       96.46     14.13 o 
   8   2   7      100.45       86.98     38.80 o 
  -8   3   7        7.34       16.26     11.58 o 
  -7   3   7       64.00       57.02      8.80 o 
  -6   3   7      172.96      189.31     11.62 o 
  -5   3   7       73.22       56.43      7.97 o 
  -4   3   7       41.79       27.98      5.71 o 
  -3   3   7      209.54      196.52      9.74 o 
  -2   3   7      131.74      143.55      6.75 o 
  -1   3   7       34.48       27.69      4.29 o 
   0   3   7     1210.16     1125.12     34.58 o 
   1   3   7       20.32       17.22      3.80 o 
   2   3   7      100.45      105.81      5.96 o 
   3   3   7      279.27      283.90     10.57 o 
   4   3   7      126.86      121.84      7.27 o 
   5   3   7      237.82      238.32     13.79 o 
   6   3   7       98.93      107.76     12.74 o 
   7   3   7      103.32      113.93     14.83 o 
   8   3   7        4.23        5.28     12.53 o 
  -8   4   7       33.35       28.09     12.30 o 
  -7   4   7       22.01       21.07      7.56 o 
  -6   4   7      182.49      176.61     11.29 o 
  -5   4   7      213.37      212.56     11.10 o 
  -4   4   7      226.00      194.56     10.25 o 
  -3   4   7       56.56       70.75      5.68 o 
  -2   4   7       92.44       82.32      5.89 o 
  -1   4   7      275.81      276.40     14.08 o 
   0   4   7      362.40      351.93     12.04 o 
   1   4   7      841.56      742.04     21.22 o 
   2   4   7      263.07      226.56      8.90 o 
   3   4   7       85.89      101.12      6.38 o 
   4   4   7       83.72       89.03      7.41 o 
   5   4   7       71.74       84.92     16.32 o 
   6   4   7       70.38       79.74      9.04 o 
   7   4   7       63.50       95.98     18.01 o 
   8   4   7       33.65       26.85     15.41 o 
  -8   5   7       71.36      114.85     15.71 o 
  -7   5   7       34.81       23.29      6.91 o 
  -6   5   7      164.91      165.71     18.99 o 
  -5   5   7      103.33      106.51      8.92 o 
  -4   5   7      126.12      102.47      6.92 o 
  -3   5   7     1377.99     1260.25     33.80 o 
  -2   5   7       54.76       48.30      6.56 o 
  -1   5   7      277.00      286.48     10.86 o 
   0   5   7      904.46      858.32     24.35 o 
   1   5   7      638.59      564.59     17.05 o 
   2   5   7       46.19       62.92      6.69 o 
   3   5   7     2026.85     1968.55     51.34 o 
   4   5   7      345.53      333.56     15.81 o 
   5   5   7      100.65      122.54     10.25 o 
   6   5   7      273.14      290.42     14.27 o 
   7   5   7       40.23       15.63     14.94 o 
   8   5   7       23.59       17.31     18.24 o 
  -8   6   7       86.13      115.86     19.19 o 
  -7   6   7        8.10        2.29      7.98 o 
  -6   6   7      448.91      283.95     47.95 o 
  -5   6   7      190.15      178.28      9.74 o 
  -4   6   7       26.89       16.85      4.88 o 
  -3   6   7     1253.70     1059.74     38.08 o 
  -2   6   7      268.38      227.43     10.63 o 
  -1   6   7     2808.35     2329.30     86.03 o 
   0   6   7     2232.13     2142.04     55.35 o 
   1   6   7     1483.18     1520.31     72.76 o 
   2   6   7      124.47      158.84      7.60 o 
   3   6   7      387.59      465.43     16.41 o 
   4   6   7       78.02       73.18      9.35 o 
   5   6   7       88.18       90.61      8.65 o 
   6   6   7      317.32      348.21     16.00 o 
   7   6   7       10.60        7.01     11.77 o 
   8   6   7       29.32       20.13     15.15 o 
  -8   7   7       37.20       10.72     15.04 o 
  -7   7   7        2.40       -2.14      6.68 o 
  -6   7   7       60.53       52.29      7.80 o 
  -5   7   7       22.50       24.90      6.47 o 
  -4   7   7      721.38      665.17     22.76 o 
  -3   7   7       99.47       99.37      7.93 o 
  -2   7   7      454.02      408.50     27.40 o 
  -1   7   7      445.48      382.96     14.77 o 
   0   7   7       91.29      119.31      7.06 o 
   1   7   7      248.49      232.09      9.37 o 
   2   7   7     1246.61     1151.90     31.64 o 
   3   7   7       92.39      104.31      6.63 o 
   4   7   7      542.62      553.45     20.68 o 
   5   7   7       73.01       78.41      8.57 o 
   6   7   7      102.60      128.62     10.79 o 
   7   7   7        5.63       -2.89     11.73 o 
   8   7   7       66.76       40.78     25.95 o 
  -8   8   7       18.12       11.55     14.96 o 
  -7   8   7       50.76       43.88     10.53 o 
  -6   8   7      193.25      170.47     14.23 o 
  -5   8   7      341.21      289.24     13.34 o 
  -4   8   7      214.07      217.69     13.04 o 
  -3   8   7      184.63      175.30      9.89 o 
  -2   8   7       42.04       24.13      5.24 o 
  -1   8   7       41.31       49.24      5.04 o 
   0   8   7      624.19      572.82     17.48 o 
   1   8   7      122.93      129.18      7.31 o 
   2   8   7      133.26      133.90      8.18 o 
   3   8   7      169.55      182.99     10.54 o 
   4   8   7      166.81      190.50     13.92 o 
   5   8   7      313.60      319.56     14.79 o 
   6   8   7      177.24      175.54     11.98 o 
   7   8   7       53.58       56.63     10.14 o 
   8   8   7       58.79       65.81     22.25 o 
  -7   9   7       42.96       36.10     10.73 o 
  -6   9   7       14.36       19.29      6.86 o 
  -5   9   7       47.77       42.45      6.99 o 
  -4   9   7      131.12      113.05      8.63 o 
  -3   9   7      489.35      462.00     27.20 o 
  -2   9   7      428.99      403.67     15.59 o 
  -1   9   7      349.56      350.86     19.36 o 
   0   9   7      523.98      505.77     16.12 o 
   1   9   7     1138.44     1002.52     54.82 o 
   2   9   7      685.47      637.71     19.48 o 
   3   9   7     1216.59     1162.04     37.08 o 
   4   9   7       96.98      110.07      8.89 o 
   5   9   7       99.65      110.25      9.74 o 
   6   9   7       21.46       46.26      8.08 o 
   7   9   7       56.56       58.70     11.05 o 
  -7  10   7      175.86      187.33     16.91 o 
  -6  10   7       75.75       89.38     11.89 o 
  -5  10   7       74.41       63.31     10.43 o 
  -4  10   7      106.75       95.75      9.24 o 
  -3  10   7      233.66      190.85     10.21 o 
  -2  10   7      296.16      287.32     12.65 o 
  -1  10   7     3680.22     3171.25     89.14 o 
   0  10   7      604.04      566.14     19.56 o 
   1  10   7     1567.02     1548.76     91.16 o 
   2  10   7       99.32      123.29     17.93 o 
   3  10   7      249.06      231.09     11.94 o 
   4  10   7       88.55       84.31      8.45 o 
   5  10   7       72.86       83.32      9.33 o 
   6  10   7       23.03       37.57      8.15 o 
   7  10   7       62.68       51.99     13.54 o 
  -7  11   7      195.99      211.64     18.26 o 
  -6  11   7       99.12      103.89     12.98 o 
  -5  11   7      107.58       97.35     10.94 o 
  -4  11   7      194.73      187.87     10.94 o 
  -3  11   7        9.56       17.99      5.58 o 
  -2  11   7      305.77      292.59     12.98 o 
  -1  11   7      402.50      366.88     13.65 o 
   0  11   7        1.44        3.71      4.39 o 
   1  11   7      144.83      172.47     18.04 o 
   2  11   7      236.73      267.83     12.70 o 
   3  11   7        6.87       11.97      5.65 o 
   4  11   7      313.59      297.84     14.14 o 
   5  11   7       88.20      113.18      9.99 o 
   6  11   7       62.03       78.12     10.27 o 
   7  11   7       59.89       46.86     20.61 o 
  -7  12   7       26.85       16.29     11.42 o 
  -6  12   7       77.36       75.89     12.02 o 
  -5  12   7      474.10      417.34     26.17 o 
  -4  12   7      182.57      178.28     10.67 o 
  -3  12   7       30.41       30.98      6.04 o 
  -2  12   7       48.19       40.03      6.87 o 
  -1  12   7      295.06      289.16     12.87 o 
   0  12   7      355.71      334.02     12.48 o 
   1  12   7      263.26      281.46     13.10 o 
   2  12   7      125.39      119.57      9.21 o 
   3  12   7        9.27       12.72      5.97 o 
   4  12   7      154.93      173.50     11.20 o 
   5  12   7      174.16      215.90     15.98 o 
   6  12   7       77.96       77.05     10.50 o 
   7  12   7       84.56      102.01     17.70 o 
  -7  13   7       29.41       18.35     12.11 o 
  -6  13   7       14.81       21.48     10.22 o 
  -5  13   7       43.00       52.69      9.92 o 
  -4  13   7       40.52       33.80      6.38 o 
  -3  13   7       93.92       91.90      8.92 o 
  -2  13   7       91.17       81.20      9.51 o 
  -1  13   7       73.21       73.12      9.32 o 
   0  13   7      429.33      395.08     21.00 o 
   1  13   7      223.71      206.37     12.75 o 
   2  13   7      292.58      278.51     19.35 o 
   3  13   7      168.71      189.97     11.76 o 
   4  13   7       12.84       17.91      7.02 o 
   5  13   7       46.68       74.72      9.53 o 
   6  13   7       21.65       20.73      9.97 o 
   7  13   7       93.65      120.12     15.23 o 
  -7  14   7      329.03      300.91     21.83 o 
  -6  14   7       68.64       62.14     12.53 o 
  -5  14   7      578.08      531.94     25.30 o 
  -4  14   7      134.11      122.82     15.54 o 
  -3  14   7      122.33      107.99      8.85 o 
  -2  14   7       58.60       65.12      7.26 o 
  -1  14   7      213.45      213.57     11.17 o 
   0  14   7       18.66       22.75      5.02 o 
   1  14   7      169.36      184.55     11.09 o 
   2  14   7      103.18      113.85      9.35 o 
   3  14   7      177.07      184.47     11.35 o 
   4  14   7       96.97       95.12      9.47 o 
   5  14   7      382.70      431.69     19.03 o 
   6  14   7       22.77       21.01     10.29 o 
  -6  15   7      224.62      204.09     21.70 o 
  -5  15   7       61.75       57.38     10.94 o 
  -4  15   7      101.91       97.74     11.81 o 
  -3  15   7       34.62       35.44      6.50 o 
  -2  15   7      114.78      111.51      9.04 o 
  -1  15   7      257.81      241.49     12.43 o 
   0  15   7       72.14       72.96      8.92 o 
   1  15   7       91.04       99.58     13.26 o 
   2  15   7      109.38      120.62      9.72 o 
   3  15   7       34.05       47.20      7.82 o 
   4  15   7       63.22       76.36      9.56 o 
   5  15   7       70.07       95.23     10.92 o 
   6  15   7      140.88      133.64     14.44 o 
  -6  16   7       37.81       46.37     13.50 o 
  -5  16   7       30.33       23.84     14.91 o 
  -4  16   7        2.13        1.83      5.86 o 
  -3  16   7       48.23       26.11      6.45 o 
  -2  16   7       32.47       30.70      6.83 o 
  -1  16   7       25.56       31.29      6.72 o 
   0  16   7      365.35      351.88     17.67 o 
   1  16   7       11.07       21.14      6.44 o 
   2  16   7       30.53       41.98      7.22 o 
   3  16   7      154.76      156.58     11.40 o 
   4  16   7        4.16        4.45      7.38 o 
   5  16   7       56.47       64.52     11.87 o 
   6  16   7       29.67       40.73     12.22 o 
  -6  17   7       37.37       14.73     12.52 o 
  -5  17   7      118.65      105.64     14.84 o 
  -4  17   7      149.27      160.71     21.45 o 
  -3  17   7        3.56        1.28      5.80 o 
  -2  17   7      246.83      249.00     13.03 o 
  -1  17   7       32.95       39.61      7.01 o 
   0  17   7       21.12       19.03      5.87 o 
   1  17   7       34.43       39.18      6.90 o 
   2  17   7      193.70      192.12     11.66 o 
   3  17   7        1.77        1.63      7.11 o 
   4  17   7       45.91       59.42     10.60 o 
   5  17   7      206.99      218.33     17.05 o 
   6  17   7       86.44       98.83     14.87 o 
  -5  18   7      353.49      293.24     20.20 o 
  -4  18   7       80.61       86.17     15.88 o 
  -3  18   7      150.59      123.17     21.10 o 
  -2  18   7       59.62       53.17      7.79 o 
  -1  18   7      484.34      495.62     22.98 o 
   0  18   7       49.88       39.08      9.48 o 
   1  18   7      177.35      204.08     13.45 o 
   2  18   7      115.68      126.29     16.23 o 
   3  18   7       46.17       39.48     12.20 o 
   4  18   7      115.53      135.38     12.22 o 
   5  18   7      530.99      515.21     25.61 o 
  -5  19   7        6.94        5.87     11.70 o 
  -4  19   7      256.56      237.46     17.84 o 
  -3  19   7       59.11       63.91     10.77 o 
  -2  19   7       63.60       55.54      8.95 o 
  -1  19   7      115.72      122.41     12.55 o 
   0  19   7       13.63       11.49      5.94 o 
   1  19   7       46.29       56.58      9.55 o 
   2  19   7      166.95      178.19     12.58 o 
   3  19   7       29.78       34.75      8.35 o 
   4  19   7      164.07      181.37     15.39 o 
   5  19   7       18.02       15.32     10.68 o 
  -4  20   7       44.00       31.65     11.57 o 
  -3  20   7      123.31      106.92     13.23 o 
  -2  20   7       55.68       68.09      8.56 o 
  -1  20   7       18.40       11.22     10.58 o 
   0  20   7       48.77       53.35     12.24 o 
   1  20   7       10.51       15.24      8.36 o 
   2  20   7       18.31       18.98      8.12 o 
   3  20   7       45.98       47.74      9.76 o 
   4  20   7       17.45       21.54     10.08 o 
  -4  21   7      295.85      256.08     25.94 o 
  -3  21   7       23.28       18.65      7.91 o 
  -2  21   7      322.83      275.53     35.62 o 
  -1  21   7      141.72      140.58     14.25 o 
   0  21   7        9.64        9.17     10.27 o 
   1  21   7       74.81       81.41     11.40 o 
   2  21   7      400.14      390.62     21.16 o 
   3  21   7        9.82        6.09      8.83 o 
   4  21   7      184.57      197.03     16.59 o 
  -3  22   7       51.09       44.13     11.97 o 
  -2  22   7      125.85      121.51     16.69 o 
  -1  22   7      524.72      525.45     25.78 o 
   0  22   7       42.54       35.43     12.40 o 
   1  22   7      565.35      571.01     26.59 o 
   2  22   7       45.12       38.78     11.16 o 
   3  22   7       28.74       18.75     11.34 o 
  -3  23   7        9.45       -3.79     10.82 o 
  -2  23   7        8.53       17.51      7.68 o 
  -1  23   7        0.04       21.83     14.93 o 
   0  23   7       29.54       25.30     16.61 o 
   1  23   7        0.11       17.34     14.88 o 
   2  23   7       26.90       29.43     11.97 o 
  -1  24   7      228.15      208.97     19.95 o 
   0  24   7       14.06        6.64     11.44 o 
   1  24   7      266.02      274.09     19.40 o 
  -8   0   8       72.32       85.00     17.14 o 
  -7   0   8      356.78      343.71     24.10 o 
  -6   0   8      130.56      151.53     15.80 o 
  -5   0   8      469.06      474.37     25.62 o 
  -3   0   8      140.80       75.96      8.04 o 
  -2   0   8      279.75      276.62     13.62 o 
  -1   0   8     3717.07     3391.98    110.73 o 
   0   0   8     2231.50     2033.31     68.13 o 
   1   0   8     3553.84     3248.93    153.88 o 
   2   0   8      456.53      469.97     24.64 o 
   3   0   8      373.11      310.98     18.57 o 
   4   0   8      811.10      770.60     36.75 o 
   6   0   8       40.97      -13.39     13.19 o 
   8   0   8       48.26       79.65     33.95 o 
  -8   1   8      108.00       83.33     12.42 o 
  -7   1   8       31.38       15.78      8.46 o 
  -6   1   8       40.45       43.72      7.97 o 
  -5   1   8       12.34       16.23      5.65 o 
  -4   1   8      624.94      634.10     21.67 o 
  -3   1   8       96.63       97.45      7.03 o 
  -2   1   8      502.27      481.82     15.54 o 
  -1   1   8      506.48      427.20     16.13 o 
   0   1   8      102.55      113.09      6.96 o 
   1   1   8      334.56      341.57     14.00 o 
   2   1   8      360.19      377.20     16.56 o 
   3   1   8      103.98      114.44      9.39 o 
   4   1   8      366.86      408.34     16.21 o 
   5   1   8       18.37        9.46     11.15 o 
   6   1   8       35.77        9.36     15.78 o 
   7   1   8       86.14      131.52     23.07 o 
   8   1   8      232.53      289.88     33.00 o 
  -8   2   8        0.90       -4.86     10.98 o 
  -7   2   8       35.83       32.66      9.08 o 
  -6   2   8      100.51      106.05      9.95 o 
  -5   2   8      218.16      206.78     11.83 o 
  -4   2   8       31.57       30.42      5.03 o 
  -3   2   8       30.30       25.95      7.36 o 
  -2   2   8       43.13       54.55      5.90 o 
  -1   2   8       50.07       42.86      5.16 o 
   0   2   8      426.96      378.10     13.14 o 
   1   2   8       79.70       87.60      7.29 o 
   2   2   8       29.23       36.23      5.58 o 
   3   2   8        9.43        9.43      3.94 o 
   4   2   8       82.78      108.89      8.32 o 
   5   2   8       67.79       66.75      8.97 o 
   6   2   8       47.49       75.14     16.86 o 
   7   2   8       31.49       23.92     22.81 o 
   8   2   8        0.81       14.01     17.00 o 
  -8   3   8      193.99      187.50     21.56 o 
  -7   3   8       72.29       48.25     10.97 o 
  -6   3   8       44.44       29.14      9.28 o 
  -5   3   8      112.17       94.82     10.03 o 
  -4   3   8      953.47      902.93     55.07 o 
  -3   3   8      172.75      177.96     10.22 o 
  -2   3   8      921.82      902.11     28.70 o 
  -1   3   8      477.97      420.12     14.18 o 
   0   3   8        8.75        4.14      4.26 o 
   1   3   8      162.54      188.64     19.06 o 
   2   3   8      761.69      796.44     26.15 o 
   3   3   8       73.06       71.22      7.43 o 
   4   3   8     1133.39     1091.00     41.20 o 
   5   3   8      295.56      325.77     43.49 o 
   6   3   8       14.12       -1.57     17.78 o 
   7   3   8      212.37      265.65     42.72 o 
   8   3   8      252.29      287.53     34.04 o 
  -8   4   8       51.78       22.02     16.57 o 
  -7   4   8      488.35      488.16     23.70 o 
  -6   4   8      224.29      208.09     14.44 o 
  -5   4   8      668.14      632.78     32.02 o 
  -4   4   8      429.80      377.93     15.56 o 
  -3   4   8      117.08      133.80      9.23 o 
  -2   4   8       50.31       50.01      5.64 o 
  -1   4   8     1221.66     1147.33     31.73 o 
   0   4   8      497.94      463.88     20.54 o 
   1   4   8      891.07      866.33     28.21 o 
   2   4   8       15.87       19.96      4.22 o 
   3   4   8      117.07      138.81      8.82 o 
   4   4   8      130.38      119.44     12.53 o 
   5   4   8      603.73      631.97     27.35 o 
   6   4   8       79.54      113.67     18.44 o 
   7   4   8      367.60      476.88     51.52 o 
  -7   5   8       84.86      103.26     16.84 o 
  -6   5   8       89.47       90.28     13.79 o 
  -5   5   8      213.94      227.48     12.19 o 
  -4   5   8       47.15       64.63      7.74 o 
  -3   5   8      806.02      751.02     25.05 o 
  -2   5   8       93.82       69.40      7.34 o 
  -1   5   8       28.37       35.43      5.18 o 
   0   5   8       62.49       71.37      6.94 o 
   1   5   8       78.78       76.75      7.57 o 
   2   5   8      195.21      168.56     11.74 o 
   3   5   8      909.81      912.45     29.62 o 
   4   5   8       20.43       25.74      7.52 o 
   5   5   8      169.00      219.03     14.71 o 
   6   5   8       45.93       49.93      9.45 o 
   7   5   8       29.90       43.62     20.77 o 
  -7   6   8       93.00       55.57     30.60 o 
  -6   6   8       33.80       29.05     12.08 o 
  -5   6   8      457.49      419.60     17.46 o 
  -4   6   8      382.00      355.03     15.26 o 
  -3   6   8       92.28       81.40      9.37 o 
  -2   6   8      211.02      200.36     15.58 o 
  -1   6   8      119.16      107.53      7.31 o 
   0   6   8      273.24      250.18     11.97 o 
   1   6   8      298.39      274.78     11.44 o 
   2   6   8      572.94      514.49     23.86 o 
   3   6   8       74.74      100.95      7.07 o 
   4   6   8      119.55      135.17     28.51 o 
   5   6   8      218.27      226.90     35.12 o 
   6   6   8       12.12       16.95      7.83 o 
   7   6   8       96.35      102.92     15.75 o 
  -7   7   8       76.13       33.41     27.15 o 
  -6   7   8       82.06       68.42      8.60 o 
  -5   7   8      124.66      116.45      9.94 o 
  -4   7   8      625.98      594.95     21.41 o 
  -3   7   8       61.59       58.83      6.88 o 
  -2   7   8      518.53      485.37     18.19 o 
  -1   7   8      435.98      410.71     16.02 o 
   0   7   8      120.40      115.67      7.53 o 
   1   7   8      147.44      196.39     15.13 o 
   2   7   8      876.28      822.92     24.17 o 
   3   7   8      146.06      164.24     11.66 o 
   4   7   8     1145.92     1127.35     36.72 o 
   5   7   8      151.93      159.28     11.31 o 
   6   7   8       35.54       39.01      7.92 o 
   7   7   8       23.74       18.83     14.99 o 
  -7   8   8      297.95      281.62     25.05 o 
  -6   8   8      168.66      169.62     14.70 o 
  -5   8   8      545.52      497.41     19.35 o 
  -4   8   8       58.54       63.99      7.66 o 
  -3   8   8       46.23       45.00      6.49 o 
  -2   8   8      906.35      790.21     26.20 o 
  -1   8   8      122.05      152.71      9.69 o 
   0   8   8     1432.09     1212.42     33.45 o 
   1   8   8      104.59      124.94      8.84 o 
   2   8   8     1015.38      948.44     27.35 o 
   3   8   8       40.86       42.59      7.14 o 
   4   8   8       18.63       39.65      7.26 o 
   5   8   8      288.94      318.85     15.45 o 
   6   8   8       51.52       57.21     11.43 o 
   7   8   8      167.35      194.79     18.94 o 
  -7   9   8       78.33       72.03     19.82 o 
  -6   9   8        7.75        3.71      7.12 o 
  -5   9   8      125.87      124.65     15.76 o 
  -4   9   8        0.15        1.09      5.67 o 
  -3   9   8      462.97      410.04     16.50 o 
  -2   9   8      106.63      119.01      8.84 o 
  -1   9   8      491.65      459.35     17.51 o 
   0   9   8      326.68      294.52     18.57 o 
   1   9   8      262.72      278.97     13.00 o 
   2   9   8       61.25       67.76      6.40 o 
   3   9   8      414.87      436.34     17.79 o 
   4   9   8        0.06        8.03      6.50 o 
   5   9   8      162.35      175.28     11.79 o 
   6   9   8        7.25       15.47      8.28 o 
   7   9   8       69.72       77.30     16.18 o 
  -7  10   8       46.34        8.63     11.78 o 
  -6  10   8       65.05       61.14     12.27 o 
  -5  10   8      307.01      273.60     17.17 o 
  -4  10   8      248.62      256.97     12.71 o 
  -3  10   8        4.65       -6.33      5.52 o 
  -2  10   8       80.15       85.38      8.08 o 
  -1  10   8      192.46      183.90     10.70 o 
   0  10   8      155.85      160.11      9.72 o 
   1  10   8      393.83      358.68     15.23 o 
   2  10   8       28.20       43.28      5.95 o 
   3  10   8       13.96       17.98      6.78 o 
   4  10   8       78.46       96.01     15.40 o 
   5  10   8      205.07      208.74     13.18 o 
   6  10   8       81.84       74.08     10.84 o 
   7  10   8      138.91      163.70     14.88 o 
  -7  11   8       15.31       27.62     12.41 o 
  -6  11   8        2.07        7.80      6.66 o 
  -5  11   8       93.38       91.87      9.24 o 
  -4  11   8      275.56      258.44     13.00 o 
  -3  11   8       83.10       71.08      7.52 o 
  -2  11   8      215.54      227.93     11.59 o 
  -1  11   8      110.30      112.15      9.03 o 
   0  11   8      343.00      333.16     12.72 o 
   1  11   8      150.83      154.54     10.31 o 
   2  11   8      362.80      362.66     15.81 o 
   3  11   8      241.46      249.28     13.27 o 
   4  11   8      576.43      562.11     21.75 o 
   5  11   8       34.11       40.54      8.66 o 
   6  11   8        4.32       13.81      9.25 o 
   7  11   8       19.97       16.47     11.45 o 
  -6  12   8      705.18      645.12     30.00 o 
  -5  12   8       25.29       22.34      6.56 o 
  -4  12   8      171.39      183.32     11.49 o 
  -3  12   8       56.98       68.85      7.79 o 
  -2  12   8       28.38       33.33      6.65 o 
  -1  12   8      167.86      162.36     10.49 o 
   0  12   8      466.77      442.83     18.56 o 
   1  12   8       82.62       91.76      8.49 o 
   2  12   8        9.07       14.97      6.21 o 
   3  12   8       21.05       29.21      7.14 o 
   4  12   8      157.04      213.54     12.89 o 
   5  12   8        9.97       15.21      8.09 o 
   6  12   8      585.03      616.69     25.24 o 
  -6  13   8      102.78       84.92     13.82 o 
  -5  13   8      195.13      204.30     24.56 o 
  -4  13   8       30.36       25.51      6.80 o 
  -3  13   8      285.28      266.92     13.02 o 
  -2  13   8       48.13       51.77      7.39 o 
  -1  13   8       10.62       10.46      5.66 o 
   0  13   8      137.19      134.38     11.09 o 
   1  13   8        9.29        9.00      6.62 o 
   2  13   8       19.82       22.80      6.55 o 
   3  13   8      490.85      469.37     19.38 o 
   4  13   8       41.85       54.55      8.87 o 
   5  13   8       67.70       85.73     10.42 o 
   6  13   8       32.65       37.20     10.12 o 
  -6  14   8       12.64        7.13     11.13 o 
  -5  14   8      136.04      119.51     13.62 o 
  -4  14   8      120.20      116.06      9.90 o 
  -3  14   8        5.62        8.83      5.79 o 
  -2  14   8       12.05       14.85      6.05 o 
  -1  14   8      125.56      115.10      9.44 o 
   0  14   8        2.19        9.01      5.75 o 
   1  14   8      137.89      144.73     10.56 o 
   2  14   8        4.83        7.82      6.43 o 
   3  14   8       18.29       31.64      8.02 o 
   4  14   8       56.45       60.78      9.45 o 
   5  14   8      117.63      122.94     12.12 o 
   6  14   8       31.30       38.13     11.73 o 
  -6  15   8        4.82       -1.91     11.95 o 
  -5  15   8       13.06       -6.29     10.11 o 
  -4  15   8       85.08       88.59      9.22 o 
  -3  15   8      352.16      337.27     15.37 o 
  -2  15   8       20.24       22.84      6.36 o 
  -1  15   8       29.53       33.70      8.18 o 
   0  15   8      101.22      107.25     10.43 o 
   1  15   8        9.35       15.19      6.26 o 
   2  15   8       61.64       64.59      8.51 o 
   3  15   8      582.65      565.12     22.19 o 
   4  15   8       48.77       50.06      9.30 o 
   5  15   8       39.10       68.30     10.81 o 
   6  15   8       13.73       24.58     11.55 o 
  -5  16   8        1.05       -5.58     10.61 o 
  -4  16   8      141.14      137.41     14.21 o 
  -3  16   8       58.92       51.13      8.52 o 
  -2  16   8       13.64       10.31      8.57 o 
  -1  16   8       18.63       15.01      6.75 o 
   0  16   8      788.12      858.51     33.64 o 
   1  16   8       10.51       15.94      6.54 o 
   2  16   8       43.36       61.11      8.64 o 
   3  16   8       54.57       63.55      9.41 o 
   4  16   8      160.03      166.07     13.32 o 
   5  16   8        1.46       15.06      9.09 o 
  -5  17   8       20.14       14.19     11.53 o 
  -4  17   8       46.12       23.08     11.31 o 
  -3  17   8      132.92      112.34     10.34 o 
  -2  17   8       39.25       51.29      7.85 o 
  -1  17   8      169.96      145.42     17.05 o 
   0  17   8      202.50      240.62     25.12 o 
   1  17   8      175.34      172.40     13.59 o 
   2  17   8       12.55       31.11      8.19 o 
   3  17   8      199.93      231.00     14.39 o 
   4  17   8       28.56       25.82      9.41 o 
   5  17   8       51.72       50.43     12.56 o 
  -5  18   8        2.62       -9.82     11.31 o 
  -4  18   8       17.43       16.86      7.41 o 
  -3  18   8       37.96       36.22      7.78 o 
  -2  18   8       53.21       57.47      8.84 o 
  -1  18   8      143.67      153.44     14.38 o 
   0  18   8       28.27       14.79     16.41 o 
   1  18   8       78.43       93.81     11.26 o 
   2  18   8       18.51       24.35      7.94 o 
   3  18   8       45.08       63.89     14.13 o 
   4  18   8       25.64       39.91     10.24 o 
   5  18   8        4.32       -4.48     10.27 o 
  -4  19   8       37.28       16.29     12.23 o 
  -3  19   8      298.99      313.38     27.86 o 
  -2  19   8        0.36       -9.97      7.50 o 
  -1  19   8      143.25      159.43     15.08 o 
   0  19   8       56.75       81.14     14.09 o 
   1  19   8      114.86      123.42     13.06 o 
   2  19   8        1.20        6.19      9.81 o 
   3  19   8      367.78      387.34     18.92 o 
   4  19   8       24.12       22.55      9.37 o 
  -4  20   8       35.18        4.66     12.46 o 
  -3  20   8       37.07       41.32      9.97 o 
  -2  20   8      216.58      215.30     24.48 o 
  -1  20   8       21.23       17.19      7.73 o 
   0  20   8     1160.64     1204.65     56.42 o 
   1  20   8        8.75       15.75      9.10 o 
   2  20   8      393.85      383.96     21.30 o 
   3  20   8       35.89       41.18     10.51 o 
   4  20   8       10.69        3.15      9.56 o 
  -3  21   8      261.26      263.22     19.40 o 
  -2  21   8        3.68        7.91      7.87 o 
  -1  21   8       15.74       16.13      8.07 o 
   0  21   8       20.28       25.82     12.06 o 
   1  21   8        5.59        5.61     11.11 o 
   2  21   8        8.56       19.21     10.69 o 
   3  21   8      205.58      219.80     15.93 o 
  -2  22   8       20.41       14.10      8.46 o 
  -1  22   8       13.08       11.50     11.51 o 
   0  22   8       16.77       19.80     11.37 o 
   1  22   8       16.32       22.51     11.07 o 
   2  22   8       52.68       62.99     16.16 o 
  -1  23   8       37.93       54.83     12.90 o 
   0  23   8       49.73       35.03     25.00 o 
   1  23   8       92.55      109.47     14.70 o 
  -7   1   9       55.56       63.41     15.14 o 
  -6   1   9       31.72       25.38     11.92 o 
  -5   1   9       38.83        8.59      9.30 o 
  -4   1   9      130.87      122.52     21.18 o 
  -3   1   9     1009.60      845.29     40.29 o 
  -2   1   9       37.64       32.70      6.24 o 
  -1   1   9      284.08      294.09     13.61 o 
   0   1   9     1364.63     1276.02     39.98 o 
   1   1   9      129.03      171.08     12.44 o 
   2   1   9       54.27       54.26      6.95 o 
   3   1   9     1220.09     1206.01     37.93 o 
   4   1   9       84.84       89.90      8.45 o 
   5   1   9      124.27      142.09     19.01 o 
   6   1   9       28.39       38.57     22.93 o 
   7   1   9       18.53       64.90     23.30 o 
  -7   2   9        2.87        1.57     10.21 o 
  -6   2   9      355.43      335.65     18.63 o 
  -5   2   9        7.82       10.45      6.93 o 
  -4   2   9       56.45       43.28     17.39 o 
  -3   2   9       76.97       75.09      7.34 o 
  -2   2   9      463.94      418.78     17.24 o 
  -1   2   9       15.50       26.42      7.51 o 
   0   2   9     4404.25     4235.58    120.53 o 
   1   2   9       16.15       14.42      4.22 o 
   2   2   9     1033.07      974.71     31.62 o 
   3   2   9      208.74      218.06     11.65 o 
   4   2   9       24.78       19.14      9.78 o 
   5   2   9       17.31       24.70      8.60 o 
   6   2   9      349.57      377.28     30.27 o 
   7   2   9        9.02       16.45     34.03 o 
  -7   3   9       19.75       34.25     11.23 o 
  -6   3   9       29.52       18.42      8.80 o 
  -5   3   9       13.52       20.32      8.36 o 
  -4   3   9      101.86      102.45      9.67 o 
  -3   3   9      287.70      293.72     16.77 o 
  -2   3   9      107.06       84.20      6.93 o 
  -1   3   9      157.90      160.06      8.83 o 
   0   3   9      129.80      134.63      8.38 o 
   1   3   9       63.86       79.82      7.93 o 
   2   3   9      347.69      324.88     14.26 o 
   3   3   9      312.21      328.21     14.32 o 
   4   3   9      135.47      173.22     13.40 o 
   5   3   9       16.50       13.64      6.96 o 
   6   3   9       94.88      128.21     21.58 o 
   7   3   9       10.59        0.70     28.71 o 
  -7   4   9       53.83       39.37     14.80 o 
  -6   4   9      210.55      216.54     19.94 o 
  -5   4   9      189.69      187.35     13.95 o 
  -4   4   9      351.55      326.69     14.90 o 
  -3   4   9      132.44      147.00     10.15 o 
  -2   4   9      162.01      166.81     10.28 o 
  -1   4   9       37.60       36.49      5.61 o 
   0   4   9       16.47       16.89      5.20 o 
   1   4   9      122.29      119.68      7.95 o 
   2   4   9       63.99       78.98      7.57 o 
   3   4   9      132.51      161.70     10.32 o 
   4   4   9      123.36      134.32     13.77 o 
   5   4   9       61.96       67.86     11.85 o 
   6   4   9       96.28      143.49     25.04 o 
   7   4   9       17.04       19.74     18.95 o 
  -7   5   9      122.44      121.55     18.46 o 
  -6   5   9        1.26       18.28      8.18 o 
  -5   5   9       87.43       47.85      8.00 o 
  -4   5   9       97.00       88.60      8.84 o 
  -3   5   9      738.54      747.66     25.56 o 
  -2   5   9       35.63       38.70      6.59 o 
  -1   5   9      449.81      462.10     17.56 o 
   0   5   9       36.67       52.25      7.22 o 
   1   5   9      330.32      351.07     15.04 o 
   2   5   9       41.67       46.56      6.71 o 
   3   5   9     1119.20     1101.50     35.33 o 
   4   5   9      196.72      210.20     15.08 o 
   5   5   9      272.11      257.38     21.57 o 
   6   5   9        0.59        6.47     10.00 o 
   7   5   9       42.78       25.85     30.36 o 
  -7   6   9       93.69       60.09     22.30 o 
  -6   6   9      800.59      746.16     31.43 o 
  -5   6   9       64.76       52.36      8.50 o 
  -4   6   9      704.36      669.71     27.59 o 
  -3   6   9       40.35       39.87      6.78 o 
  -2   6   9      317.35      278.71     16.60 o 
  -1   6   9      508.92      455.56     17.44 o 
   0   6   9      251.52      287.42     11.76 o 
   1   6   9      311.76      315.78     14.13 o 
   2   6   9      104.88      118.77     10.04 o 
   3   6   9       89.43      100.68     11.10 o 
   5   6   9       47.18       65.21     10.82 o 
   6   6   9      459.00      551.14     50.54 o 
   7   6   9       28.82       20.08     24.13 o 
  -7   7   9        1.74        5.03     13.88 o 
  -6   7   9       17.43       26.12      8.55 o 
  -5   7   9       10.97       14.38      7.06 o 
  -4   7   9      292.66      302.79     14.30 o 
  -3   7   9       24.33       22.19      6.48 o 
  -2   7   9     1018.52      965.32     31.19 o 
  -1   7   9       74.03       77.29      7.82 o 
   0   7   9       43.54       45.75      6.25 o 
   1   7   9       24.36       25.82      5.17 o 
   2   7   9      310.19      384.09     42.45 o 
   3   7   9       72.25       70.17     12.41 o 
   4   7   9      403.06      410.14     21.32 o 
   5   7   9       23.31       22.31      7.38 o 
   6   7   9        5.46       10.61      9.34 o 
   7   7   9        0.54        6.46     13.55 o 
  -7   8   9       16.49        3.40     10.03 o 
  -6   8   9      127.88      100.87     11.25 o 
  -5   8   9      253.18      265.36     19.43 o 
  -4   8   9      267.52      273.79     13.51 o 
  -3   8   9       12.11       15.98      6.23 o 
  -2   8   9       89.00       76.63      9.99 o 
  -1   8   9      163.45      128.51     11.54 o 
   0   8   9      421.26      407.56     18.62 o 
   1   8   9      523.68      502.50     19.27 o 
   2   8   9      288.45      250.11     18.37 o 
   3   8   9       39.15       43.77      8.56 o 
   4   8   9       97.31      100.97     19.55 o 
   5   8   9       79.95       85.47     19.79 o 
   6   8   9       69.01       61.35     10.35 o 
   7   8   9       52.67       42.59     15.93 o 
  -6   9   9        1.31        9.76      8.39 o 
  -5   9   9       37.29       35.95      7.80 o 
  -4   9   9        8.35       12.24      6.49 o 
  -3   9   9      742.80      720.40     25.17 o 
  -2   9   9       36.41       34.80      6.84 o 
  -1   9   9      268.23      270.10     13.02 o 
   0   9   9       53.78       61.75      7.66 o 
   1   9   9      175.85      185.89     14.99 o 
   2   9   9       13.36       16.53      5.88 o 
   3   9   9      872.07      818.41     34.23 o 
   4   9   9        7.01       13.62      7.14 o 
   5   9   9      109.98      108.31     10.97 o 
   6   9   9        2.68        2.15      9.02 o 
  -6  10   9      385.50      344.86     21.58 o 
  -5  10   9      619.28      608.47     26.54 o 
  -4  10   9      112.25      117.22     13.59 o 
  -3  10   9      197.52      210.35     12.09 o 
  -2  10   9      171.17      171.65     11.07 o 
  -1  10   9       32.33       12.80      6.19 o 
   0  10   9      122.92      160.64     12.22 o 
   1  10   9      100.88       92.12      9.85 o 
   2  10   9       55.35       59.18      7.87 o 
   3  10   9       77.42      118.11     13.43 o 
   4  10   9       63.37       86.80      9.65 o 
   5  10   9      210.80      250.43     31.08 o 
   6  10   9      152.27      145.97     23.71 o 
  -6  11   9      162.14      162.85     17.03 o 
  -5  11   9       17.05       25.87      7.98 o 
  -4  11   9      117.87      102.64     10.34 o 
  -3  11   9        4.64        3.97      7.73 o 
  -2  11   9      263.93      257.50     13.03 o 
  -1  11   9      115.44      125.22     10.14 o 
   0  11   9      103.48       99.08     13.36 o 
   1  11   9       42.05       40.84      8.97 o 
   2  11   9      190.61      226.75     13.02 o 
   3  11   9        1.72        1.83      6.98 o 
   4  11   9      190.98      215.11     13.92 o 
   5  11   9       12.36       30.24      9.56 o 
   6  11   9       49.23       59.72     11.26 o 
  -6  12   9       79.15       61.46     13.64 o 
  -5  12   9       69.57       50.20      8.73 o 
  -4  12   9       59.00       68.39      8.84 o 
  -3  12   9       34.54       36.93      8.87 o 
  -2  12   9       33.44       30.59      9.86 o 
  -1  12   9        6.79        6.20      5.88 o 
   0  12   9      501.92      495.23     22.97 o 
   1  12   9       12.14       11.29      5.80 o 
   2  12   9      104.75      121.03     10.72 o 
   3  12   9       32.67       27.04      7.91 o 
   4  12   9       32.09       46.64      9.32 o 
   5  12   9      195.08      204.66     14.86 o 
   6  12   9       98.55       91.45     12.62 o 
  -6  13   9       27.57       23.27     12.47 o 
  -5  13   9       24.94       23.56      7.94 o 
  -4  13   9       63.44       57.81      8.97 o 
  -3  13   9      188.05      163.38     11.28 o 
  -2  13   9       95.89       92.85     10.41 o 
  -1  13   9       63.77       70.16      9.60 o 
   0  13   9       21.04       17.67      6.85 o 
   1  13   9      158.83      168.41     11.65 o 
   2  13   9      174.58      162.29     11.87 o 
   3  13   9      334.67      340.14     16.48 o 
   4  13   9       44.70       50.62      9.45 o 
   5  13   9       59.29       60.05     10.91 o 
   6  13   9       16.79       13.51     12.48 o 
  -5  14   9      283.76      255.42     19.40 o 
  -4  14   9       29.83       32.62      8.27 o 
  -3  14   9      190.51      204.69     13.18 o 
  -2  14   9       23.33       27.63      7.12 o 
  -1  14   9      386.68      380.75     16.66 o 
   0  14   9       85.51       98.48     13.79 o 
   1  14   9      209.34      263.95     13.98 o 
   2  14   9       24.02       26.34     10.63 o 
   3  14   9       73.07       95.68     14.18 o 
   4  14   9        9.70        8.58      8.53 o 
   5  14   9      408.94      393.29     19.62 o 
  -5  15   9        7.77       16.29      8.33 o 
  -4  15   9      136.26       96.85     10.45 o 
  -3  15   9        8.17       15.16      7.71 o 
  -2  15   9      121.93      121.97     11.77 o 
  -1  15   9      138.82      131.17     10.92 o 
   0  15   9        0.22        0.98      8.92 o 
   1  15   9       48.55       63.49      8.38 o 
   2  15   9      262.81      266.63     15.16 o 
   3  15   9        2.60        3.99      8.73 o 
   4  15   9      376.58      380.62     19.24 o 
   5  15   9        4.95        4.38      9.62 o 
  -5  16   9        3.10      -16.93     11.29 o 
  -4  16   9       20.29       24.87      8.61 o 
  -3  16   9       33.63       28.24     11.18 o 
  -2  16   9       30.17       25.95      7.87 o 
  -1  16   9       33.60       34.19      8.15 o 
   0  16   9      149.14      172.21     17.96 o 
   1  16   9       31.75       33.32      9.27 o 
   2  16   9       49.17       45.06      9.02 o 
   3  16   9       12.23       16.65      8.72 o 
   4  16   9       17.84       33.42     10.25 o 
   5  16   9        8.97       11.62     10.14 o 
  -4  17   9      197.22      208.65     18.22 o 
  -3  17   9       15.77       16.39      8.64 o 
  -2  17   9      276.96      287.66     24.53 o 
  -1  17   9       23.91       22.89     10.72 o 
   0  17   9       14.22       18.25     11.57 o 
   1  17   9       56.46       69.48     11.29 o 
   2  17   9      355.86      347.80     17.76 o 
   3  17   9       50.46       61.52     10.73 o 
   4  17   9      289.88      290.46     17.60 o 
  -4  18   9       34.05       28.55     13.29 o 
  -3  18   9       60.65       44.08      9.57 o 
  -2  18   9        1.96        2.55      8.24 o 
  -1  18   9      851.93      877.40     36.91 o 
   0  18   9        7.72        0.09     10.54 o 
   1  18   9     1208.86     1226.98     46.99 o 
   2  18   9        5.90        9.19     10.25 o 
   3  18   9      154.78      195.67     14.80 o 
   4  18   9       10.35       17.55      9.78 o 
  -3  19   9       10.40        0.75      8.74 o 
  -2  19   9      125.97      122.50     12.09 o 
  -1  19   9       67.13       91.29     13.70 o 
   0  19   9       35.05       28.46     13.36 o 
   1  19   9       25.54       33.65     10.64 o 
   2  19   9       84.17       82.15     13.02 o 
   3  19   9        4.51       10.72      9.52 o 
  -3  20   9       25.87       13.96      9.44 o 
  -2  20   9        7.32        8.93      8.91 o 
  -1  20   9        7.30        4.72      8.34 o 
   0  20   9       70.38       80.48     13.76 o 
   1  20   9       20.07       17.36     10.67 o 
   2  20   9        3.57        7.73     10.96 o 
  -2  21   9      308.03      320.56     35.17 o 
  -1  21   9        2.97       -4.91     11.13 o 
   0  21   9       30.18       29.81     12.66 o 
   1  21   9        0.98       11.64     11.84 o 
  -6   0  10       53.62       45.32     19.28 o 
  -5   0  10      259.15      251.84     29.02 o 
  -3   0  10      245.80      111.08     19.48 o 
  -2   0  10       14.31       15.29      8.94 o 
  -1   0  10     1596.61     1592.23     69.82 o 
   0   0  10       39.89       44.35      9.70 o 
   1   0  10     1936.55     1904.35     81.46 o 
   2   0  10        6.49       12.10      8.23 o 
   3   0  10      787.99      824.46     60.74 o 
   4   0  10       80.40       91.16     12.62 o 
   5   0  10      182.89      164.70     29.76 o 
   6   0  10       19.88       33.68     22.31 o 
  -6   1  10      102.05      107.98     17.30 o 
  -5   1  10       39.13       31.48     15.60 o 
  -3   1  10       99.58       83.08      9.60 o 
  -2   1  10      318.53      283.61     17.66 o 
  -1   1  10      219.94      224.88     12.71 o 
   0   1  10       99.34      124.01      9.68 o 
   1   1  10      188.25      188.28     11.47 o 
   2   1  10      224.97      246.67     12.81 o 
   3   1  10      315.77      328.99     15.04 o 
   4   1  10      524.38      551.32     25.56 o 
   5   1  10      117.25      150.63     21.34 o 
   6   1  10       92.42       86.29     29.06 o 
  -6   2  10       11.31       16.64     18.58 o 
  -5   2  10       69.95       65.26     19.44 o 
  -4   2  10      198.39      182.96     16.93 o 
  -3   2  10       95.11      109.67     11.25 o 
  -2   2  10       16.06       20.06      7.73 o 
  -1   2  10       29.67       34.41      7.15 o 
   0   2  10       61.71       84.33      8.62 o 
   1   2  10       14.51       15.17      6.34 o 
   2   2  10       17.58       25.29      6.53 o 
   3   2  10       29.52       41.36      7.11 o 
   4   2  10       86.61      103.64     11.86 o 
   5   2  10       50.93       77.92     17.16 o 
   6   2  10        6.51       15.67     23.55 o 
  -6   3  10      232.22      222.40     21.28 o 
  -5   3  10       18.07       16.12      9.01 o 
  -4   3  10      366.88      148.17     23.67 o 
  -3   3  10       29.45       20.00      6.61 o 
  -2   3  10      378.71      360.98     18.09 o 
  -1   3  10      163.41      150.71     10.71 o 
   0   3  10       20.82       24.59      7.10 o 
   1   3  10       54.14       52.48      7.53 o 
   2   3  10      389.91      415.55     17.39 o 
   3   3  10       90.56      116.56      9.63 o 
   4   3  10      995.14      972.48     39.40 o 
   5   3  10        7.63        5.99     13.58 o 
   6   3  10      155.52      196.13     25.38 o 
  -6   4  10       60.17       44.95     14.38 o 
  -5   4  10      697.61      667.30     51.33 o 
  -4   4  10        3.48        0.14      7.64 o 
  -3   4  10      197.11      202.75     14.42 o 
  -2   4  10       37.71       28.68      7.59 o 
  -1   4  10      237.80      234.05     31.37 o 
   0   4  10        2.38        9.39      5.84 o 
   1   4  10      596.53      560.79     21.25 o 
   2   4  10      117.87      142.28     10.44 o 
   3   4  10      177.89      194.14     11.77 o 
   4   4  10        8.82       24.36      9.67 o 
   5   4  10      333.04      412.12     25.58 o 
   6   4  10       40.12       38.53     19.60 o 
  -6   5  10        1.81       -1.49     12.18 o 
  -5   5  10       28.32       22.51      9.47 o 
  -4   5  10       94.08       93.24     11.93 o 
  -3   5  10      107.33      109.89     11.74 o 
  -2   5  10      110.73      124.58     11.64 o 
  -1   5  10      134.41      149.33     12.10 o 
   0   5  10       46.37       40.81      7.32 o 
   1   5  10       41.30       42.29      8.11 o 
   2   5  10       36.03       47.13      7.17 o 
   3   5  10       97.07       96.98     11.44 o 
   4   5  10       77.57       83.26     11.48 o 
   5   5  10       84.10       97.91     13.04 o 
   6   5  10        1.39        2.22     18.31 o 
  -6   6  10      136.40      136.91     15.27 o 
  -5   6  10      382.45      354.16     28.40 o 
  -4   6  10      177.77      186.06     12.61 o 
  -3   6  10      101.53      100.33      9.65 o 
  -2   6  10      107.13      112.31     13.92 o 
  -1   6  10       74.35       68.03      9.78 o 
   0   6  10      155.65      167.81      9.82 o 
   1   6  10      195.01      216.64     12.61 o 
   2   6  10       47.31       53.29      7.73 o 
   3   6  10       41.06       53.32     10.00 o 
   4   6  10       65.10       77.02     13.01 o 
   5   6  10      134.79      177.54     55.85 o 
   6   6  10       64.25       56.49     20.18 o 
  -6   7  10       27.13       17.22     10.66 o 
  -5   7  10       32.02       49.76      9.69 o 
  -4   7  10      431.06      429.96     18.50 o 
  -3   7  10       13.46        8.34      6.33 o 
  -2   7  10      802.85      800.26     27.33 o 
  -1   7  10       23.44       20.41      9.79 o 
   0   7  10       81.05       96.17      9.33 o 
   1   7  10       61.94       66.08      8.40 o 
   2   7  10      300.91      376.23     20.67 o 
   3   7  10       29.83       20.15     11.68 o 
   4   7  10      851.99      833.88     35.92 o 
   5   7  10       38.63       23.36     14.07 o 
   6   7  10       23.94       47.67     19.65 o 
  -6   8  10      365.63      327.48     20.44 o 
  -5   8  10      660.37      582.82     23.43 o 
  -4   8  10      132.50      157.44     12.08 o 
  -3   8  10      389.84      373.93     16.50 o 
  -2   8  10      378.48      383.01     16.57 o 
  -1   8  10       56.46       49.31      8.52 o 
   0   8  10       10.78        7.79      5.47 o 
   1   8  10       28.29       33.50      9.21 o 
   2   8  10      116.74      133.48     12.72 o 
   3   8  10      120.04      125.67     19.01 o 
   4   8  10       41.09       24.67     15.02 o 
   5   8  10      292.67      361.89     64.10 o 
   6   8  10      165.57      203.25     17.67 o 
  -6   9  10        0.40       12.90      9.54 o 
  -5   9  10       23.25       36.16     11.64 o 
  -4   9  10        4.70        7.54      7.58 o 
  -3   9  10      463.71      427.24     18.09 o 
  -2   9  10       15.26       11.68      6.65 o 
  -1   9  10      332.33      334.68     15.26 o 
   0   9  10        7.82        4.47      5.80 o 
   1   9  10      175.15      194.52     13.92 o 
   2   9  10        4.67        6.07      7.16 o 
   3   9  10      285.69      323.52     19.49 o 
   4   9  10        7.72        8.60      7.70 o 
   5   9  10       19.44       15.57      8.57 o 
   6   9  10        0.14        4.44     10.88 o 
  -6  10  10        3.81       12.17      9.40 o 
  -5  10  10      234.24      248.51     15.82 o 
  -4  10  10       83.52      107.34     12.71 o 
  -3  10  10       55.51       49.68      8.28 o 
  -2  10  10       73.73       66.13      8.37 o 
  -1  10  10      213.39      233.85     13.09 o 
   0  10  10      206.48      221.99     12.80 o 
   1  10  10      432.14      440.66     20.70 o 
   2  10  10      164.93      185.88     15.51 o 
   3  10  10      137.43      137.83     14.75 o 
   4  10  10       26.75       40.68     11.89 o 
   5  10  10       98.98       99.41     17.58 o 
  -5  11  10       11.04       11.49      8.93 o 
  -4  11  10      363.81      338.92     16.88 o 
  -3  11  10       79.89       77.88      9.72 o 
  -2  11  10      450.68      442.71     19.86 o 
  -1  11  10       43.04       43.32      7.79 o 
   0  11  10       43.61       43.81      7.87 o 
   1  11  10      135.75      138.11     15.82 o 
   2  11  10      178.81      170.64     21.89 o 
   3  11  10       77.85       87.52     10.17 o 
   4  11  10      478.53      499.53     26.09 o 
   5  11  10       34.00       55.35     10.75 o 
  -5  12  10      109.79       99.57     11.84 o 
  -4  12  10      205.27      220.89     14.36 o 
  -3  12  10        5.44       -4.23      8.92 o 
  -2  12  10       82.17       90.66      9.87 o 
  -1  12  10       18.69       21.01      7.76 o 
   0  12  10      168.45      187.70     15.33 o 
   1  12  10       43.66       53.72      8.94 o 
   2  12  10      116.32      112.54     12.54 o 
   3  12  10        5.32        9.48      8.21 o 
   4  12  10      112.11      126.06     12.36 o 
   5  12  10       39.31       37.10     12.62 o 
  -5  13  10       68.41       28.95      9.39 o 
  -4  13  10       15.03       17.25      8.77 o 
  -3  13  10      168.56      145.22     11.89 o 
  -2  13  10       22.54       25.03      8.34 o 
  -1  13  10      300.92      305.69     15.72 o 
   0  13  10      131.81      145.08     13.93 o 
   1  13  10      143.79      159.93     14.56 o 
   2  13  10        9.21        9.87      7.93 o 
   3  13  10      265.42      288.12     26.57 o 
   4  13  10        4.60        3.48      9.26 o 
   5  13  10      220.11      247.50     17.13 o 
  -4  14  10        4.65        2.22      8.88 o 
  -3  14  10        6.26       -3.32     11.64 o 
  -2  14  10       13.04       16.38      8.05 o 
  -1  14  10       72.58       61.81      9.22 o 
   0  14  10       65.13       41.11     14.44 o 
   1  14  10      123.81      138.77     11.92 o 
   2  14  10        4.90       16.49      8.60 o 
   3  14  10       20.25       26.76      9.47 o 
   4  14  10        2.76        8.82      9.30 o 
  -4  15  10       66.22       36.27     10.22 o 
  -3  15  10      169.70      145.84     12.79 o 
  -2  15  10       20.12       34.03      9.40 o 
  -1  15  10       98.75      111.26     13.30 o 
   0  15  10       81.72       94.98     13.49 o 
   1  15  10       67.05       77.74     11.58 o 
   2  15  10       27.50       37.90      9.58 o 
   3  15  10      348.79      359.77     18.78 o 
   4  15  10      215.69      212.48     15.95 o 
  -4  16  10       40.64       42.16     10.60 o 
  -3  16  10       16.22       27.91     10.52 o 
  -2  16  10      196.82      208.58     17.81 o 
  -1  16  10        1.88       -6.48      8.03 o 
   0  16  10     1164.48     1240.87     48.64 o 
   1  16  10        2.59       20.87     17.93 o 
   2  16  10      545.89      532.81     23.02 o 
   3  16  10        5.08       18.48      9.85 o 
   4  16  10       25.84       39.08     10.99 o 
  -3  17  10      290.63      297.72     17.62 o 
  -2  17  10       16.10       26.34      9.54 o 
  -1  17  10       74.19       95.75     13.89 o 
   0  17  10       53.58       74.48     13.13 o 
   1  17  10       22.81       24.88     10.39 o 
   2  17  10        6.73       12.12     10.28 o 
   3  17  10      354.01      378.99     19.51 o 
  -3  18  10        5.58        5.97     10.66 o 
  -2  18  10        5.87      -10.63     10.66 o 
  -1  18  10       11.61       10.81      9.34 o 
   0  18  10        0.01       -7.01     10.92 o 
   1  18  10        8.45        1.76     10.38 o 
   2  18  10       13.19       19.44     11.35 o 
  -2  19  10        7.04       12.32      9.84 o 
  -1  19  10       21.79       23.12     12.13 o 
   0  19  10       13.21       17.13     11.99 o 
   1  19  10       40.47       58.06     12.52 o 
   2  19  10        2.98        0.23     11.82 o 
  -6   1  11       77.63       60.84     22.08 o 
  -5   1  11      154.06      121.83     23.86 o 
  -4   1  11       32.05       22.87     10.22 o 
  -3   1  11      193.33      108.32     36.27 o 
  -2   1  11       15.11        9.11      6.77 o 
  -1   1  11      340.81      311.61     15.26 o 
   0   1  11       35.16       41.07      7.48 o 
   1   1  11      119.40      105.66      9.57 o 
   2   1  11       47.78       58.94      8.25 o 
   3   1  11      357.56      383.78     23.10 o 
   4   1  11       34.90       43.39     11.17 o 
   5   1  11      299.62      304.09     28.65 o 
   6   1  11      163.04      211.34     35.23 o 
  -6   2  11      176.62      156.29     19.85 o 
  -5   2  11       42.65       21.96     12.76 o 
  -4   2  11      395.77      420.18     26.09 o 
  -3   2  11        3.78        2.67      8.19 o 
  -2   2  11      218.61      237.30     15.37 o 
  -1   2  11        9.09       16.85      6.87 o 
   0   2  11      703.15      733.25     26.45 o 
   1   2  11        5.03       10.05      6.20 o 
   2   2  11      388.73      390.84     17.18 o 
   3   2  11        1.26       18.95      9.23 o 
   4   2  11      120.58      133.49     28.87 o 
   5   2  11       83.30      106.56     20.45 o 
   6   2  11      201.94      231.43     37.36 o 
  -6   3  11        5.34        3.47     14.05 o 
  -5   3  11       18.93       11.72     12.58 o 
  -4   3  11       69.90       58.76     14.29 o 
  -3   3  11      228.41      232.37     16.26 o 
  -2   3  11      117.78      121.46     25.14 o 
  -1   3  11      263.96      249.33     13.47 o 
   0   3  11       81.65       87.76      9.34 o 
   1   3  11      127.10      144.04     10.74 o 
   2   3  11       40.66       53.41      8.11 o 
   3   3  11      158.80      176.52     12.09 o 
   4   3  11      163.32      185.21     16.22 o 
   5   3  11       40.63       54.51     18.61 o 
   6   3  11        6.18       -5.06     18.79 o 
  -6   4  11       26.86       21.32     16.49 o 
  -5   4  11      178.95      163.96     19.45 o 
  -4   4  11      119.87      131.38     25.20 o 
  -3   4  11      106.71      123.83     12.95 o 
  -2   4  11       48.26       25.26     10.62 o 
  -1   4  11      129.49      124.57     11.98 o 
   0   4  11        8.41        6.38      6.50 o 
   1   4  11       41.78       50.00      7.86 o 
   2   4  11       24.94       33.13      7.31 o 
   3   4  11       44.33       59.22     13.17 o 
   4   4  11       51.63       71.71     11.91 o 
   5   4  11       70.06       86.17     25.72 o 
  -5   5  11      121.43       81.18     25.98 o 
  -4   5  11       23.81       28.93     10.23 o 
  -3   5  11      472.33      472.49     22.96 o 
  -2   5  11       35.57       24.94      7.27 o 
  -1   5  11      395.14      400.15     19.78 o 
   0   5  11       61.34       65.69      8.83 o 
   1   5  11      121.20      122.34     10.21 o 
   2   5  11       61.97       81.02      9.38 o 
   3   5  11      595.48      594.28     28.18 o 
   4   5  11        7.40       -3.37      9.91 o 
   5   5  11      266.40      246.95     21.75 o 
  -5   6  11      158.78      174.27     19.98 o 
  -4   6  11      232.28      249.72     18.37 o 
  -3   6  11      112.22      131.77     13.49 o 
  -2   6  11      213.94      218.36     15.65 o 
  -1   6  11      164.97      196.33     18.30 o 
   0   6  11      328.88      341.11     15.94 o 
   1   6  11       52.24       62.23     16.77 o 
   2   6  11      177.79      205.89     12.93 o 
   3   6  11       59.81       88.66     12.64 o 
   4   6  11       71.71       75.40     14.05 o 
   5   6  11       60.97       83.81     26.31 o 
  -5   7  11        7.29        7.82     11.06 o 
  -4   7  11       18.11        5.28      9.48 o 
  -3   7  11       21.87       30.03      9.62 o 
  -2   7  11      121.79      137.22     13.12 o 
  -1   7  11       54.85       73.14     10.24 o 
   0   7  11       89.88       94.16     11.52 o 
   1   7  11       35.42       44.56      8.63 o 
   2   7  11       38.83       41.03     10.18 o 
   3   7  11        7.83       11.95     10.05 o 
   4   7  11       58.76       58.82     14.76 o 
   5   7  11        2.61       -3.84     11.29 o 
  -5   8  11       96.10      111.85     14.95 o 
  -4   8  11      186.17      237.73     18.05 o 
  -3   8  11       77.52       87.68     12.15 o 
  -2   8  11       88.62       64.91     10.33 o 
  -1   8  11       41.92       38.33     11.28 o 
   0   8  11      306.60      303.88     17.18 o 
   1   8  11      116.42      118.74     10.95 o 
   2   8  11      184.06      212.78     17.01 o 
   3   8  11       83.33      139.75     18.10 o 
   4   8  11       62.45       80.01     21.29 o 
   5   8  11       63.43       63.91     13.81 o 
  -5   9  11       71.06       47.55     12.51 o 
  -4   9  11       31.23       13.51      9.84 o 
  -3   9  11      478.19      509.74     25.00 o 
  -2   9  11       24.48       26.73      9.83 o 
  -1   9  11      628.52      685.22     31.30 o 
   0   9  11       45.63       23.65      9.15 o 
   1   9  11      194.13      302.59     21.36 o 
   2   9  11       48.32       66.35     12.33 o 
   3   9  11      324.32      357.56     22.26 o 
   4   9  11      100.45      118.72     15.51 o 
   5   9  11      219.19      234.78     22.53 o 
  -5  10  11       80.02       77.26     14.02 o 
  -4  10  11      102.68      115.82     12.34 o 
  -3  10  11      144.32      158.69     12.86 o 
  -2  10  11      128.06      123.74     11.39 o 
  -1  10  11       12.11       33.50      8.15 o 
   0  10  11       31.82       18.33     14.40 o 
   1  10  11       18.36       24.54      6.65 o 
   2  10  11       88.57      108.36     26.32 o 
   3  10  11       63.40       80.88     13.40 o 
   4  10  11       34.43       48.60     13.13 o 
   5  10  11       66.70       84.19     13.98 o 
  -4  11  11      131.97       88.71     11.70 o 
  -3  11  11       20.30       29.29     12.66 o 
  -2  11  11      394.74      413.75     18.91 o 
  -1  11  11       78.01       99.85     10.95 o 
   0  11  11      108.63      107.73     10.47 o 
   1  11  11       23.82       14.81      7.87 o 
   2  11  11      128.50      159.09     39.88 o 
   3  11  11        6.36        4.10      8.65 o 
   4  11  11      339.42      370.82     23.12 o 
  -4  12  11      113.75      115.02     12.95 o 
  -3  12  11       50.67       49.33     10.40 o 
  -2  12  11       55.06       57.45      9.73 o 
  -1  12  11      112.60      116.71     11.55 o 
   0  12  11      236.68      250.36     18.16 o 
   1  12  11      307.37      293.84     22.14 o 
   2  12  11      179.38      198.51     20.57 o 
   3  12  11       35.52       27.88      9.47 o 
   4  12  11       34.94       27.92     11.49 o 
  -4  13  11       34.51       15.54     11.36 o 
  -3  13  11      116.80       96.14     11.99 o 
  -2  13  11      171.81      169.59     14.01 o 
  -1  13  11      120.98      135.14     12.48 o 
   0  13  11       28.70       29.11      9.26 o 
   1  13  11       37.14       40.53      9.77 o 
   2  13  11       52.47       38.00     13.55 o 
   3  13  11      122.81      123.74     13.85 o 
   4  13  11       50.75       50.11     17.01 o 
  -3  14  11       49.26       13.82     10.10 o 
  -2  14  11       97.66      113.39     12.67 o 
  -1  14  11      297.08      320.15     29.15 o 
   0  14  11        1.39        7.43      8.66 o 
   1  14  11      661.05      671.92     37.81 o 
   2  14  11       31.70       26.79      9.49 o 
   3  14  11      144.73      153.76     21.07 o 
  -3  15  11       17.08        4.40     14.07 o 
  -2  15  11      284.86      340.57     19.03 o 
  -1  15  11       74.31       85.01     11.70 o 
   0  15  11      183.15      181.01     17.52 o 
   1  15  11       24.45       32.04     13.02 o 
   2  15  11      111.88      111.80     12.46 o 
   3  15  11        5.40       -0.08      9.76 o 
  -2  16  11        3.88       13.02     10.71 o 
  -1  16  11       15.60        9.62      9.99 o 
   0  16  11       55.95       69.48     13.99 o 
   1  16  11        4.98       20.71     13.89 o 
   2  16  11        2.53        5.44     10.35 o 
  -1  17  11        1.16      -14.49      9.66 o 
   0  17  11        0.11       13.07     14.48 o 
   1  17  11        2.65        3.23     13.11 o 
  -5   0  12      588.85      563.44     46.99 o 
  -4   0  12        9.28        4.27     16.53 o 
  -2   0  12       77.82       62.24     13.59 o 
  -1   0  12      172.02      186.19     26.93 o 
   0   0  12      154.08      171.56     17.81 o 
   1   0  12      159.54      183.41     18.65 o 
   2   0  12       62.20       73.69     13.95 o 
   3   0  12      197.63      238.73     24.56 o 
   4   0  12        6.60       -3.18     28.52 o 
  -5   1  12       23.11        8.19     19.94 o 
  -4   1  12       45.06       19.71     11.86 o 
  -3   1  12       18.76       11.00      8.87 o 
  -2   1  12      186.31      179.40     14.91 o 
  -1   1  12       51.46       56.09      9.23 o 
   0   1  12      281.97      297.38     15.62 o 
   1   1  12       60.70       75.40      9.88 o 
   2   1  12       63.92       66.66      9.54 o 
   3   1  12        6.15       21.36      8.42 o 
   4   1  12      140.35      133.00     25.43 o 
   5   1  12       22.54       34.58     16.34 o 
  -5   2  12       12.97       18.03     13.84 o 
  -4   2  12       10.35       28.56     18.43 o 
  -3   2  12        0.02       -7.88      8.51 o 
  -2   2  12       65.31       54.64     12.66 o 
  -1   2  12       10.33       18.26      7.60 o 
   0   2  12        3.56       11.44      7.22 o 
   1   2  12       31.22       49.41      9.10 o 
   2   2  12       36.37       54.43      9.13 o 
   3   2  12        0.01        2.79      8.43 o 
   4   2  12        3.15       23.45     11.79 o 
   5   2  12        4.63       19.99     18.77 o 
  -5   3  12       19.66       35.15     14.52 o 
  -4   3  12      146.35       44.22     27.29 o 
  -3   3  12        6.09       11.33     11.88 o 
  -2   3  12      330.14      341.85     19.65 o 
  -1   3  12        9.49       15.63      7.56 o 
   0   3  12      223.13      231.01     14.62 o 
   1   3  12       28.35       33.79      8.49 o 
   2   3  12      102.40      101.90     10.52 o 
   3   3  12        6.93       25.03     11.46 o 
   4   3  12      433.56      415.43     24.55 o 
   5   3  12       17.96       35.47     19.00 o 
  -5   4  12      199.01      199.09     21.78 o 
  -4   4  12        1.96        4.17     10.21 o 
  -3   4  12      200.54      176.74     19.55 o 
  -2   4  12      288.48      270.93     17.69 o 
  -1   4  12       62.33       45.39      8.45 o 
   0   4  12      102.56      105.57     10.93 o 
   1   4  12      203.37      237.97     14.69 o 
   2   4  12       98.58       93.17     10.26 o 
   3   4  12      256.99      256.14     19.60 o 
   4   4  12        4.86       16.23     11.71 o 
  -4   5  12       22.29       24.25     11.55 o 
  -3   5  12       11.20       13.59      9.99 o 
  -2   5  12       87.50       71.19     14.67 o 
  -1   5  12        9.17       10.06      7.53 o 
   0   5  12      188.04      185.82     13.16 o 
   1   5  12       13.76       18.03      8.52 o 
   2   5  12       52.73       61.65      9.65 o 
   3   5  12       35.51       51.00     12.76 o 
   4   5  12       12.86       32.97     13.95 o 
  -4   6  12      206.99      213.98     26.04 o 
  -3   6  12       68.79       56.16     12.08 o 
  -2   6  12       35.67       32.12     11.97 o 
  -1   6  12       32.79       23.84      8.21 o 
   0   6  12        0.22       10.09      7.65 o 
   1   6  12      103.94      118.68     11.78 o 
   2   6  12       29.15       39.66     12.01 o 
   3   6  12       65.79       86.45     13.74 o 
   4   6  12       78.95       87.85     16.36 o 
  -4   7  12      209.94      149.87     21.70 o 
  -3   7  12       29.88       40.55     11.40 o 
  -2   7  12      334.88      390.30     21.19 o 
  -1   7  12       34.96       44.18     10.25 o 
   0   7  12      171.85      214.59     16.42 o 
   1   7  12       70.28      100.02     11.19 o 
   2   7  12      113.01      105.57     14.24 o 
   3   7  12       12.60       24.19     11.53 o 
   4   7  12      528.92      569.38     38.60 o 
  -4   8  12       11.29       32.69     12.97 o 
  -3   8  12       47.91       48.12     12.24 o 
  -2   8  12       41.45       38.97     11.61 o 
  -1   8  12       72.35       55.25     14.05 o 
   0   8  12       15.02        5.63      7.63 o 
   1   8  12      236.00      259.66     19.16 o 
   2   8  12       42.85       44.22     11.96 o 
   3   8  12      152.32      188.42     20.54 o 
   4   8  12       17.05       21.09     11.94 o 
  -4   9  12        4.49        7.31     12.25 o 
  -3   9  12       32.86       32.42     11.75 o 
  -2   9  12        6.82       17.89     10.26 o 
  -1   9  12      153.52      177.22     20.01 o 
   0   9  12        3.33        6.66      8.39 o 
   1   9  12       49.07       66.54     10.00 o 
   2   9  12       20.49       19.87     14.25 o 
   3   9  12       78.07       87.52     18.14 o 
   4   9  12        1.38        3.02     12.67 o 
  -3  10  12       68.79       78.01     14.29 o 
  -2  10  12       18.36       13.08     10.87 o 
  -1  10  12       61.28       72.61     24.38 o 
   0  10  12      215.01      232.71     17.17 o 
   1  10  12      200.01      213.00     22.14 o 
   2  10  12       59.78       68.98     20.70 o 
   3  10  12       84.41       84.62     14.80 o 
  -3  11  12        2.83        7.70     11.68 o 
  -2  11  12      189.85      199.06     17.91 o 
  -1  11  12       96.71      104.09     15.15 o 
   0  11  12       45.47       49.21     11.45 o 
   1  11  12       67.96       55.12     14.28 o 
   2  11  12       61.02       59.57     14.97 o 
   3  11  12        6.63        1.52     11.73 o 
  -3  12  12       42.46       51.70     13.92 o 
  -2  12  12       89.13       62.04     13.44 o 
  -1  12  12      117.81      138.00     15.26 o 
   0  12  12      321.01      337.91     27.07 o 
   1  12  12       36.53       51.83     14.15 o 
   2  12  12      290.39      320.43     23.09 o 
   3  12  12       21.23       29.21     12.49 o 
  -2  13  12       74.25       90.31     15.66 o 
  -1  13  12      382.98      353.63     21.83 o 
   0  13  12       53.22       80.96     22.12 o 
   1  13  12      193.01      165.31     20.22 o 
   2  13  12       22.77       30.06     12.60 o 
  -1  14  12       20.24       35.36     12.76 o 
   0  14  12      114.30      111.84     18.41 o 
   1  14  12       56.59       72.56     15.37 o 
  -3   1  13      109.79      132.22     17.60 o 
  -2   1  13      143.06      108.25     13.39 o 
  -1   1  13      465.41      440.60     20.71 o 
   0   1  13        8.92       16.76      9.01 o 
   1   1  13      257.89      309.32     17.33 o 
   2   1  13      257.38      304.08     17.77 o 
   3   1  13       40.48       49.77     14.21 o 
  -3   2  13       27.32       21.86     10.74 o 
  -2   2  13      269.90      287.41     19.65 o 
  -1   2  13      223.97      268.88     18.97 o 
   0   2  13       20.02       27.15      9.46 o 
   1   2  13      105.77      120.51     12.39 o 
   2   2  13      149.73      170.98     14.27 o 
   3   2  13       10.86        4.73     12.57 o 
  -3   3  13        6.57        3.37     10.44 o 
  -2   3  13       26.68       33.98     10.85 o 
  -1   3  13      234.22      247.33     18.27 o 
   0   3  13       41.70       46.38     10.16 o 
   1   3  13      123.41      133.66     12.55 o 
   2   3  13       34.51       42.92     10.81 o 
   3   3  13       13.22       18.87     16.88 o 
  -3   4  13       27.68       20.97     10.83 o 
  -2   4  13       19.67       23.09     10.28 o 
  -1   4  13        6.52       16.16      8.59 o 
   0   4  13      104.02      129.48     13.92 o 
   1   4  13       21.22       40.84      9.99 o 
   2   4  13       57.46       77.26     11.84 o 
   3   4  13       14.50       36.10     13.26 o 
  -3   5  13      137.06      156.42     20.94 o 
  -2   5  13       33.81       39.91     11.13 o 
  -1   5  13      489.01      500.59     25.46 o 
   0   5  13        0.09        1.87      8.95 o 
   1   5  13      164.68      163.53     13.72 o 
   2   5  13       41.68       55.48     15.80 o 
   3   5  13       94.19       99.22     16.42 o 
  -3   6  13       13.05       23.63     14.82 o 
  -2   6  13       78.52       44.09     11.10 o 
  -1   6  13       66.17       69.09     12.47 o 
   0   6  13      168.35      197.24     16.72 o 
   1   6  13       45.40       66.21     10.92 o 
   2   6  13      241.88      257.84     21.14 o 
   3   6  13        4.11       20.64     12.22 o 
  -3   7  13        2.91       13.42     12.54 o 
  -2   7  13       20.88       25.58     11.37 o 
  -1   7  13       23.37       21.95     10.37 o 
   0   7  13        7.41        9.57      8.96 o 
   1   7  13       39.05       34.52     10.54 o 
   2   7  13        7.64       13.29     12.50 o 
  -2   8  13       63.60       45.80     16.68 o 
  -1   8  13       38.76       30.64     11.00 o 
   0   8  13       43.57       32.48     10.04 o 
   1   8  13      103.83      110.73     22.58 o 
   2   8  13       84.43      100.70     16.77 o 
  -2   9  13       16.33       -0.45     14.47 o 
  -1   9  13       94.57      100.06     13.46 o 
   0   9  13        0.17       -1.06      9.79 o 
   1   9  13       28.88       27.12     12.85 o 
   2   9  13       47.09       63.48     15.68 o 
  -1  10  13       50.36       42.39     11.49 o 
   0  10  13        0.36       10.42     10.36 o 
   1  10  13      147.10      209.00     40.10 o 
   0  11  13      185.51      204.25     17.88 o 
  -1   0  14       44.76       57.54     15.64 o 
   0   0  14      156.14      199.09     22.63 o 
   1   0  14       46.40       71.88     17.52 o 
  -1   1  14       30.33       42.00     10.56 o 
   0   1  14      238.24      268.54     17.77 o 
   1   1  14       78.03      108.27     13.40 o 
  -1   2  14       17.45       30.12     10.34 o 
   0   2  14       14.31       35.70     10.97 o 
   1   2  14       30.36       49.81     11.33 o 
   0   3  14      423.34      441.51     21.94 o 
                                                 
